# Supplementary material for: Generating testable hypotheses for schizophrenia and rheumatoid arthritis pathogenesis by integrating epidemiological, genomic, and protein interaction data
Source: NPJ Schizophr. 2017 Feb 24;3:11. doi: 10.1038/s41537-017-0010-z (PMC5441529; doi:10.1038/s41537-017-0010-z)
Supplement: Supplementary file 1 [file 41537_2017_10_MOESM1_ESM.xlsx]

## Sheet: Sheet1
RA SNP	RA Chr	RA Base pair location	RA Gene	RA Alleles	RA OR (A1)	SZ SNP	SZ Chr	SZ Base Pair Location	SZ Genes	SZ Alleles	SZ OR	RA-SZ LD	SZ_P_VALUE	RA_PVALUE
rs3129138	6	29130282		A/G	0.91	rs115196726	6	29130276		T/C	1.09461	1	3.84e-10	2e-10
rs7767493	6	32431129		T/C	0.58	rs114634027	6	32431105		A/G	1.1284	1	8.786e-17	8.8e-227
rs3129967	6	32381461		T/C	0.63	rs116047537	6	32381472		T/C	1.09057	0.988179	1.191e-09	2.3e-192
rs3132947	6	32176782	NOTCH4	T/G	0.74	rs114484074	6	32171075	NOTCH4	A/G	1.1044	0.984104	2.437e-12	8.9e-60
rs9791280	6	32428994		G/C	0.68	chr6_32434716_I	6	32434716		D/I3	1.12648	0.97809	7.468e-16	2.1e-77
rs2395184	6	32432646		A/G	0.63	rs116366634	6	32453064		A/G	1.14671	0.975811	1.726e-13	2.6e-91
rs9274623	6	32635998	HLA-DQB1	T/G	0.58	rs9273873	6	32629650	HLA-DQB1	T/C	1.131	0.971895	1.829e-15	2.2e-72
rs597723	6	33694079	IP6K3	T/C	0.89	rs688209	6	33700376	IP6K3	T/G	1.07133	0.964321	7.954e-07	2.4e-09
rs9272226	6	32602396	HLA-DQA1	T/C	0.52	rs116174672	6	32602872	HLA-DQA1	C/G	1.06673	0.963194	2.186e-07	3.7e-222
rs9271657	6	32592582		T/C	2.32	rs9271654	6	32592565		A/G	0.92432	0.954157	2.069e-09	2.2e-184
rs28744253	6	31177999		A/G	0.87	rs114725274	6	31178017		T/G	1.08502	0.944542	2.444e-08	3.3e-14
rs9268021	6	32225473	AK123889	A/G	0.63	rs151270678	6	32226507	AK123889	A/G	1.10606	0.911572	5.944e-10	3e-148
rs2894204	6	31237061	HLA-C	T/C	1.11	rs114403438	6	31238535	HLA-C	T/C	0.93482	0.911243	4.06e-08	5.4e-14
rs3129879	6	32408907	HLA-DRA	A/G	0.85	rs115265921	6	32397712		A/C	1.08188	0.893468	7.22e-08	7.3e-30
rs9272307	6	32603886	HLA-DQA1	T/G	0.57	rs9272306	6	32603880	HLA-DQA1	T/C	0.91375	0.856582	5.938e-10	2.8e-39
rs9266216	6	31325090	HLA-B	T/C	1.12	rs9266217	6	31325092	HLA-B	A/G	0.93725	0.806575	7.913e-08	2.5e-13
rs9275546	6	32676445		T/G	0.55	rs116435884	6	32681355		T/C	0.92793	0.801018	5.468e-07	1e-250
rs3129138	6	29130282		A/G	0.91	rs115777983	6	29130282		A/G	1.09461	1	3.727e-10	2e-10
rs2535305	6	31054381		A/G	1.12	rs114232786	6	31054381		A/G	0.94705	1	6.765e-07	8.7e-18
rs3130564	6	31101674	PSORS1C1	T/C	1.23	rs3130564	6	31101674	PSORS1C1	T/C	0.92969	1	1.009e-07	4.6e-29
rs3095247	6	31209389		A/G	1.13	rs145499162	6	31209389		A/G	0.9309	1	4.343e-10	1.9e-21
rs2394898	6	31213583		T/C	0.87	rs114142645	6	31213583		T/C	1.07616	1	2.719e-09	5.4e-23
rs2394899	6	31213587		T/C	1.16	rs114626077	6	31213587		T/C	0.93193	1	4.211e-08	4.9e-24
rs1050420	6	31239518	HLA-C	T/C	0.9	rs116597504	6	31239518	HLA-C	T/C	1.0709	1	3.874e-08	1e-13
rs2524084	6	31241639	HLA-B	A/G	0.83	rs114208039	6	31241639	HLA-B	A/G	1.06855	1	3.937e-07	1.4e-43
rs1634791	6	31276777	HLA-B	A/G	1.15	rs114802770	6	31276777	HLA-B	A/G	0.9366	1	1.696e-07	8.6e-19
rs9265341	6	31294290	HLA-B	A/G	1.32	rs142174523	6	31294290	HLA-B	A/G	0.92663	1	3.703e-07	3.5e-36
rs9265451	6	31296529	HLA-B	A/G	1.3	rs116690305	6	31296529	HLA-B	A/G	0.9209	1	5.455e-08	1.9e-09
rs6902116	6	31300286	HLA-B	A/G	0.85	rs114876567	6	31300286	HLA-B	A/G	1.07778	1	9.294e-09	6e-25
rs2442732	6	31313042	HLA-B	A/T	0.89	rs115437294	6	31313042	HLA-B	A/T	1.09286	1	2.099e-10	6.3e-14
rs709055	6	31324151	HLA-B	T/C	1.11	rs709055	6	31324151	HLA-B	T/C	0.93277	1	3.586e-08	6.7e-11
rs12721827	6	31324210	HLA-B	A/G	0.88	rs12721827	6	31324210	HLA-B	A/G	1.07466	1	2.19e-07	9.3e-13
rs1131163	6	31324888	HLA-B	T/G	0.86	rs1131163	6	31324888	HLA-B	T/G	1.07058	1	1.415e-08	4.9e-26
rs2596544	6	31329291	HLA-B	A/T	1.2	rs139099016	6	31329291	HLA-B	A/T	0.8996	1	8.223e-13	2.6e-31
rs2428492	6	31329302	HLA-B	T/C	1.09	rs149497261	6	31329302	HLA-B	T/C	0.93361	1	3.562e-09	1.3e-10
rs9266639	6	31347069		T/C	1.16	rs111677893	6	31347069		T/C	0.92737	1	2.129e-08	3.5e-26
rs2844543	6	31347204		A/T	1.13	rs115792279	6	31347204		A/T	0.94082	1	1.952e-07	6e-20
rs9266669	6	31348077		A/G	1.2	rs114904464	6	31348077		A/G	0.86563	1	2.093e-17	2e-23
rs9267068	6	31397521	HCP5	A/G	0.73	rs9267068	6	31397521	HCP5	A/G	1.09286	1	3.848e-07	1.3e-38
rs2855812	6	31472720	MICB	T/G	1.17	rs2855812	6	31472720	MICB	T/G	0.9352	1	1.223e-07	3e-23
rs1265888	6	32066447	TNXB	A/G	1.19	rs1265888	6	32066447	TNXB	A/G	0.90041	1	1.9e-11	5.2e-22
rs915894	6	32190390	NOTCH4	T/G	0.89	rs114346832	6	32190390	NOTCH4	T/G	1.07423	1	1.234e-08	2.1e-17
rs2073045	6	32339548	C6orf10	A/G	1.5	rs115663894	6	32339548	C6orf10	A/G	0.92561	1	6.32e-08	3.7e-151
rs7739357	6	32441641		A/G	0.76	rs114934461	6	32441641		A/G	1.06631	1	6.037e-07	3.1e-46
rs9275554	6	32677016		T/C	1.4	rs141331410	6	32677016		T/C	0.88745	1	7.629e-15	4.1e-57
rs9275602	6	32682812		A/C	1.33	rs114830752	6	32682812		A/C	0.89181	1	3.226e-11	1.4e-59
