# Supplementary material for: Generating testable hypotheses for schizophrenia and rheumatoid arthritis pathogenesis by integrating epidemiological, genomic, and protein interaction data
Source: NPJ Schizophr. 2017 Feb 24;3:11. doi: 10.1038/s41537-017-0010-z (PMC5441529; doi:10.1038/s41537-017-0010-z)
Supplement: Supplementary file 2 [file 41537_2017_10_MOESM2_ESM.xlsx]

## Sheet: Combined_nodesAndEdges
List of Protein-Protein Interactions that connect Rheumatoid Arthritis Genes and Schizophrenia Genes etiher directly or through shared interactors
HiPPIP	Gene1	Gene2	Gene1 in RA interactome	Gene2 in RA interactome	Gene2 in SZ interactome	Gene1 in SZ interactome
Novel	ACSL6	KLHL3	Candidate	Novel	Known
Novel	AFF3	GPR137B	Candidate	Novel	Novel
Known	AIRE	CREBBP	Candidate	Known	Known
Known	AIRE	HIST2H2BE	Candidate	Known	Known
Novel	ARID5B	CCND2	Candidate	Known	Novel
Novel	ARID5B	SLC22A1	Candidate	Novel	Novel
Known	ATM	TRAF6	Candidate	Candidate	Known
Known	ATM	BLM	Candidate	Known	Novel
Known	ATM	BRCA1	Candidate	Known	Known
Known	ATM	CDKN2C	Candidate	Known	Known
Known	ATM	EIF4EBP1	Candidate	Known	Known
Known	ATM	LIG4	Candidate	Known	Known
Known	ATM	MDM2	Candidate	Known	Known
Known	ATM	PARP1	Candidate	Known	Known
Known	ATM	RNF40	Candidate	Known	Novel
Known	ATM	TCL1A	Candidate	Known	Known
Known	ATM	TERF1	Candidate	Known	Known
Known	ATM	TP53	Candidate	Known	Known
Known	ATM	UBC	Candidate	Known	Known
Known	ATM	XRCC5	Candidate	Known	Known
Novel	ATM	CD9	Candidate	Novel	Novel
Known	BLK	FCGR2A	Candidate	Candidate
Known	BLK	FCGR2B	Candidate	Candidate
Known	BLK	CCDC33	Candidate	Known	Known
Known	BLK	EGFR	Candidate	Known	Known
Known	BLK	PLCG2	Candidate	Known	Known
Known	BLK	STAT3	Candidate	Known	Known
Known	C1QBP	NFKBIE	Candidate	Candidate		Known
Known	C1QBP	COIL	Candidate	Known	Known	Known
Known	C1QBP	EXOSC6	Candidate	Known	Known	Known
Known	C1QBP	HNRNPD	Candidate	Known	Known	Known
Known	C1QBP	MAPK3	Candidate	Known	Known	Known
Known	C1QBP	PRKCA	Candidate	Known	Known	Known
Known	C1QBP	PRKCD	Candidate	Known	Known	Known
Known	C1QBP	PRKCZ	Candidate	Known	Known	Known
Known	C1QBP	PRKD1	Candidate	Known	Candidate	Known
Known	C1QBP	PRRC2A	Candidate	Known	Known	Known
Known	C1QBP	SRSF1	Candidate	Known	Known	Known
Known	C1QBP	SRSF9	Candidate	Known	Known	Known
Known	C1QBP	YWHAB	Candidate	Known	Known	Known
Known	C1QBP	YWHAG	Candidate	Known	Known	Known
Known	C5	CPB2	Candidate	Known	Novel
Novel	C5	NEK6	Candidate	Known	Known
Novel	C5	PRKCZ	Candidate	Known	Known
Novel	C5	SPTAN1	Candidate	Novel	Known
Known	CASP10	CASP8	Candidate	Candidate
Known	CASP10	CFLAR	Candidate	Candidate
Known	CASP10	DEDD	Candidate	Candidate
Known	CASP10	TRAF1	Candidate	Candidate
Known	CASP10	CASP3	Candidate	Known	Novel
Known	CASP8	CFLAR	Candidate	Candidate
Known	CASP8	DEDD	Candidate	Candidate
Known	CASP8	TRAF1	Candidate	Candidate
Known	CASP8	TRAF6	Candidate	Candidate	Known
Known	CASP8	CHUK	Candidate	Known	Known
Known	CASP8	CTNNB1	Candidate	Known	Known
Known	CASP8	FYN	Candidate	Known	Known
Known	CASP8	HDAC7	Candidate	Known	Known
Known	CASP8	MAPK3	Candidate	Known	Known
Known	CASP8	PARK2	Candidate	Known	Known
Known	CASP8	PARP1	Candidate	Known	Known
Known	CASP8	PIAS1	Candidate	Known	Known
Known	CASP8	PRKCZ	Candidate	Known	Known
Known	CASP8	PSEN1	Candidate	Known	Known
Known	CCL19	CCL22	Candidate	Known	Novel
Known	CD2	CD5	Candidate	Candidate
Known	CD2	PTPRC	Candidate	Candidate
Known	CD2	FYN	Candidate	Known	Known
Known	CD2	SP1	Candidate	Known	Known
Novel	CD2	RBM15	Candidate	Novel	Known
Known	CD226	FYN	Candidate	Known	Known
Novel	CD28	CFLAR	Candidate	Candidate
Novel	CD28	CTLA4	Candidate	Candidate
Known	CD28	PTPRC	Candidate	Candidate
Known	CD28	PIK3R1	Candidate	Known	Known
Known	CD28	PLCG1	Candidate	Known	Known
Known	CD40	TRAF1	Candidate	Candidate
Known	CD40	TRAF6	Candidate	Candidate	Known
Known	CD40	HSPA4	Candidate	Known	Known
Known	CD40	IL4R	Candidate	Known	Known
Known	CD40	JAK3	Candidate	Known	Known
Known	CD40	PIK3R1	Candidate	Known	Known
Known	CD40	TDP2	Candidate	Known	Known
Known	CD40	XRCC5	Candidate	Known	Known
Known	CD40	XRCC6	Candidate	Known	Known
Known	CD5	FYN	Candidate	Known	Known
Known	CD5	PIK3R1	Candidate	Known	Known
Known	CD5	PRKCA	Candidate	Known	Known
Known	CD5	PRKCB	Candidate	Known	Known
Known	CD5	PRKCG	Candidate	Known	Known
Known	CD5	RASA1	Candidate	Known	Known
Known	CD5	ZAP70	Candidate	Known	Novel
Novel	CD83	SPP1	Candidate	Novel	Known
Novel	CDK2	CSF3	Candidate	Candidate
Novel	CDK2	ERBB3	Candidate	Candidate
Known	CDK2	PRKCH	Candidate	Candidate	Known
Known	CDK2	PTPN2	Candidate	Candidate
Known	CDK2	CDK2AP1	Candidate	Known	Novel
Known	CDK2	CDK7	Candidate	Known	Known
Known	CDK2	CDKN1A	Candidate	Known	Known
Known	CDK2	CHAF1A	Candidate	Known	Known
Known	CDK2	CKS1B	Candidate	Known	Known
Known	CDK2	COIL	Candidate	Known	Known
Known	CDK2	CTNNB1	Candidate	Known	Known
Known	CDK2	EP300	Candidate	Known	Known
Known	CDK2	ESR1	Candidate	Known	Known
Known	CDK2	EZH2	Candidate	Known	Known
Known	CDK2	ID2	Candidate	Known	Known
Known	CDK2	ID3	Candidate	Known	Known
Known	CDK2	MYOD1	Candidate	Known	Known
Known	CDK2	PIN1	Candidate	Known	Known
Known	CDK2	PPP2CA	Candidate	Known	Known
Known	CDK2	SMAD2	Candidate	Known	Known
Known	CDK2	SP1	Candidate	Known	Known
Known	CDK2	TP53	Candidate	Known	Known
Known	CDK2	UBTF	Candidate	Known	Known
Known	CDK2	XRCC6	Candidate	Known	Known
Known	CDK4	CDKN1A	Candidate	Known	Known
Known	CDK4	CDKN2C	Candidate	Known	Known
Known	CDK4	LUC7L2	Candidate	Known	Known
Known	CDK4	MYOD1	Candidate	Known	Known
Known	CDK4	SMAD2	Candidate	Known	Known
Known	CDK4	UBTF	Candidate	Known	Known
Novel	CDK4	USP15	Candidate	Known	Known
Known	CDK4	ZNF219	Candidate	Known	Novel
Known	CDK6	CDK7	Candidate	Known	Known	Known
Known	CDK6	CDKN1A	Candidate	Known	Known	Known
Known	CDK6	CDKN2C	Candidate	Known	Known	Known
Known	CDK6	CTNNB1	Candidate	Known	Known	Known
Known	CDK6	EZH2	Candidate	Known	Known	Known
Known	CDK6	NFATC3	Candidate	Known	Candidate	Known
Known	CDK6	PPP2CA	Candidate	Known	Known	Known
Known	CDK6	PSMA3	Candidate	Known	Known	Known
Known	CDK6	RBM23	Candidate	Known	Known	Known
Known	CDK6	SNIP1	Candidate	Known	Known	Known
Known	CDK6	SRSF1	Candidate	Known	Known	Known
Known	CDK6	SRSF12	Candidate	Known	Known	Known
Known	CDK6	SRSF2	Candidate	Known	Known	Known
Known	CDK6	SRSF7	Candidate	Known	Known	Known
Known	CDK6	TRA2A	Candidate	Known	Known	Known
Known	CDK6	TRA2B	Candidate	Known	Known	Known
Novel	CDK6	RGS3	Candidate	Novel	Known	Known
Novel	CDK6	TAL2	Candidate	Novel	Known	Known
Known	CFLAR	DEDD	Candidate	Candidate
Known	CFLAR	TRAF1	Candidate	Candidate
Known	CFLAR	MAP2K7	Candidate	Known	Known
Known	CFLAR	NFKB1	Candidate	Known	Known
Known	CSF2	CSF2RB	Candidate	Known	Known	Novel
Novel	CSF2	ETF1	Candidate	Novel	Candidate	Novel
Novel	CSF2	SEMA7A	Candidate	Novel	Novel	Novel
Known	CTLA4	PTPN11	Candidate	Candidate
Known	CTLA4	FYN	Candidate	Known	Known
Known	CTLA4	JAK2	Candidate	Known	Known
Known	CTLA4	PIK3R1	Candidate	Known	Known
Novel	CTLA4	GLP1R	Candidate	Novel	Known
Known	ERBB3	SH2B3	Candidate	Candidate
Known	ERBB3	FLNA	Candidate	Known	Known
Known	ERBB3	JAK2	Candidate	Known	Known
Known	ERBB3	JAK3	Candidate	Known	Known
Known	ERBB3	MUC1	Candidate	Known	Known
Known	ERBB3	NCK2	Candidate	Known	Known
Known	ERBB3	NEDD4	Candidate	Known	Known
Novel	ERBB3	NR4A1	Candidate	Known	Known
Known	ERBB3	PIK3R1	Candidate	Known	Known
Known	ERBB3	PLCG1	Candidate	Known	Known
Known	ERBB3	PTGES3	Candidate	Known	Known
Known	ERBB3	PTK2B	Candidate	Known	Known
Known	ERBB3	RASA1	Candidate	Known	Known
Known	ERBB3	SRC	Candidate	Known	Known
Known	ERBB3	SYK	Candidate	Known	Known
Known	ERBB3	VAV2	Candidate	Known	Known
Known	ERBB3	ZAP70	Candidate	Known	Novel
Known	ETS1	GATA3	Candidate	Candidate
Known	ETS1	FOS	Candidate	Known	Known
Known	ETS1	JUN	Candidate	Known	Known
Known	ETS1	MAPK3	Candidate	Known	Known
Known	ETS1	MED23	Candidate	Known	Novel
Known	ETS1	NFKB1	Candidate	Known	Known
Known	ETS1	RUNX1T1	Candidate	Known	Known
Known	ETS1	SP1	Candidate	Known	Known
Known	ETS1	SRA1	Candidate	Known	Novel
Known	ETS1	SRC	Candidate	Known	Known
Known	ETS1	TDP2	Candidate	Known	Known
Novel	FADS2	RAB3IL1	Candidate	Novel	Known
Novel	FCER1G	FCGR2A	Candidate	Candidate
Novel	FCER1G	FCGR2B	Candidate	Candidate
Known	FCER1G	PLCG2	Candidate	Known	Known
Known	FCER1G	SYK	Candidate	Known	Known
Novel	FCGR2A	FCGR2B	Candidate	Candidate
Known	FCGR2A	FYN	Candidate	Known	Known
Known	FCGR2A	PIK3R1	Candidate	Known	Known
Known	FCGR2A	SYK	Candidate	Known	Known
Known	FCGR2A	UBQLN1	Candidate	Known	Known
Novel	FCGR2B	HSPA6	Candidate	Candidate
Known	FCGR2B	MAPK3	Candidate	Known	Known
Known	FCRL3	PTPN11	Candidate	Candidate
Known	FCRL3	SYK	Candidate	Known	Known
Known	FCRL3	ZAP70	Candidate	Known	Novel
Known	GATA3	MED1	Candidate	Candidate
Known	GATA3	LMO1	Candidate	Known	Known
Known	GATA3	PSMA3	Candidate	Known	Known
Known	GATA3	SP1	Candidate	Known	Known
Known	GATA3	TAL1	Candidate	Known	Known
Known	HSP90AB1	NR4A1	Candidate	Known	Known
Known	HSP90AB1	POT1	Candidate	Known	Known
Known	HSP90AB1	PPID	Candidate	Known	Known
Known	HSP90AB1	SGTA	Candidate	Known	Novel
Known	HSP90AB1	STAT3	Candidate	Known	Known
Known	HSP90AB1	SUMO2	Candidate	Known	Known
Known	HSP90AB1	TERF1	Candidate	Known	Known
Known	HSP90AB1	TP53	Candidate	Known	Known
Known	HSP90AB1	YWHAB	Candidate	Known	Known
Known	HSPA6	TERF1	Candidate	Known	Known
Known	ICAM1	IL2RA	Candidate	Candidate
Novel	ICAM1	MAP2K7	Candidate	Known	Known
Known	IFNGR2	JAK2	Candidate	Known	Known
Known	IKZF3	LGALS14	Candidate	Known	Known	Known
Known	IKZF3	LMO1	Candidate	Known	Known	Known
Known	IKZF3	MAGOHB	Candidate	Known	Known	Known
Known	IKZF3	NEK6	Candidate	Known	Known	Known
Known	IKZF3	OSGIN1	Candidate	Known	Known	Known
Known	IKZF3	PIN1	Candidate	Known	Known	Known
Known	IKZF3	POLR1C	Candidate	Known	Known	Known
Known	IKZF3	PPP1R16B	Candidate	Known	Candidate	Known
Known	IKZF3	PRKAA1	Candidate	Known	Known	Known
Known	IKZF3	PRKAB2	Candidate	Known	Known	Known
Known	IKZF3	PSMA1	Candidate	Known	Known	Known
Known	IKZF3	SPG21	Candidate	Known	Known	Known
Known	IKZF3	STAMBPL1	Candidate	Known	Known	Known
Known	IKZF3	STK16	Candidate	Known	Known	Known
Known	IKZF3	STX11	Candidate	Known	Known	Known
Known	IKZF3	TSSK3	Candidate	Known	Known	Known
Known	IL2	IL2RA	Candidate	Candidate
Known	IL2	IL2RB	Candidate	Candidate
Known	IL2RA	IL2RB	Candidate	Candidate
Known	IL2RA	NFKB1	Candidate	Known	Known
Known	IL2RA	STAT3	Candidate	Known	Known
Known	IL2RB	JAK1	Candidate	Known	Known
Known	IL2RB	JAK3	Candidate	Known	Known
Known	IL2RB	PIK3R1	Candidate	Known	Known
Known	IL2RB	STAT3	Candidate	Known	Known
Known	IL2RB	SYK	Candidate	Known	Known
Novel	IL3	PPP2CA	Candidate	Known	Known
Known	IL6R	SRC	Candidate	Known	Known
Known	IL6R	STAT3	Candidate	Known	Known
Known	IRAK1	IRF4	Candidate	Candidate
Known	IRAK1	TRAF6	Candidate	Candidate	Known
Known	IRAK1	JUN	Candidate	Known	Known
Known	IRAK1	MAP3K7	Candidate	Known	Known
Known	IRAK1	MAPK14	Candidate	Known	Known
Known	IRAK1	MAPK8	Candidate	Known	Known
Known	IRAK1	PELI1	Candidate	Known	Known
Known	IRAK1	PRKCZ	Candidate	Known	Known
Known	IRAK1	STAT3	Candidate	Known	Known
Novel	IRAK1	UBE2E3	Candidate	Novel	Known
Novel	IRF4	NEDD9	Candidate	Known	Known
Known	IRF5	TRAF6	Candidate	Candidate	Known
Known	IRF5	XPO1	Candidate	Candidate
Known	IRF5	SGTA	Candidate	Known	Novel
Known	IRF5	SIN3A	Candidate	Known	Known
Known	IRF8	TRAF6	Candidate	Candidate	Known
Known	IRF8	NFKB1	Candidate	Known	Known
Novel	IRF8	PLCG2	Candidate	Known	Known
Known	IRF8	RELA	Candidate	Known	Known
Known	IRF8	ZBTB17	Candidate	Known	Novel
Novel	MED1	ORMDL3	Candidate	Candidate
Known	MED1	NR4A1	Candidate	Known	Known
Known	MED1	PIN1	Candidate	Known	Known
Known	MED1	TP53	Candidate	Known	Known
Known	MED1	VDR	Candidate	Known	Novel
Known	MED1	YWHAQ	Candidate	Known	Known
Novel	MVK	PTPN11	Candidate	Candidate
Known	MVK	POT1	Candidate	Known	Known
Known	MVK	TERF1	Candidate	Known	Known
Known	NFKBIE	REL	Candidate	Candidate
Known	NFKBIE	RELA	Candidate	Known	Known
Known	PRKCH	PTPN11	Candidate	Candidate		Known
Known	PRKCH	PRKD1	Candidate	Known	Candidate	Known
Known	PRKCH	SRC	Candidate	Known	Known	Known
Known	PTPN11	SRC	Candidate	Known	Known
Known	PTPN11	STAT3	Candidate	Known	Known
Known	PTPN2	SRC	Candidate	Known	Known
Known	PTPN2	STAT3	Candidate	Known	Known
Known	PTPN22	ZAP70	Candidate	Known	Novel
Known	PTPRC	TYK2	Candidate	Candidate
Known	PTPRC	RASA1	Candidate	Known	Known
Known	PTPRC	UBC	Candidate	Known	Known
Known	PTPRC	ZAP70	Candidate	Known	Novel
Known	RAG1	RAG2	Candidate	Candidate
Known	RAG1	UBE2D2	Candidate	Known	Known
Novel	RAG1	TBCA	Candidate	Novel	Novel
Known	REL	UBASH3A	Candidate	Candidate
Known	REL	RELA	Candidate	Known	Known
Known	REL	REXO1L6P	Candidate	Known	Known
Known	REL	RSPH14	Candidate	Known	Known
Known	REL	SDCBP	Candidate	Known	Known
Known	REL	SEC14L4	Candidate	Known	Known
Known	REL	SIN3A	Candidate	Known	Known
Known	REL	SLC39A13	Candidate	Known	Known
Known	REL	SP1	Candidate	Known	Known
Known	REL	STK16	Candidate	Known	Known
Known	REL	SZT2	Candidate	Known	Known
Known	REL	TNIP2	Candidate	Known	Known
Known	REL	TRAPPC2L	Candidate	Known	Known
Known	REL	TSSC4	Candidate	Known	Known
Known	REL	TSSK3	Candidate	Known	Known
Known	REL	TTC19	Candidate	Known	Known
Known	REL	TXNL4B	Candidate	Known	Known
Known	REL	ZDHHC24	Candidate	Known	Known
Known	REL	ZNF417	Candidate	Known	Known
Known	SH2B3	ZAP70	Candidate	Known	Novel
Novel	SLAMF7	SVIL	Candidate	Novel	Known
Known	SUOX	UBC	Candidate	Known	Known
Known	TEC	TP53	Candidate	Known	Known
Known	TNFAIP3	TRAF1	Candidate	Candidate
Known	TNFAIP3	TRAF6	Candidate	Candidate	Known
Known	TNFAIP3	TNIP2	Candidate	Known	Known
Known	TNFAIP3	UBC	Candidate	Known	Known
Known	TNFAIP3	UBE2D1	Candidate	Known	Known
Known	TNFAIP3	YWHAB	Candidate	Known	Known
Known	TNFAIP3	YWHAG	Candidate	Known	Known
Known	TNFAIP3	YWHAQ	Candidate	Known	Known
Known	TNFAIP3	YWHAZ	Candidate	Known	Known
Known	TNFRSF14	TRAF1	Candidate	Candidate
Known	TNFRSF9	TRAF1	Candidate	Candidate
Known	TRAF1	TRAF6	Candidate	Candidate	Known
Known	TRAF1	TSSC4	Candidate	Known	Known
Known	TRAF1	ZNF124	Candidate	Known	Known
Known	TRAF1	ZNF417	Candidate	Known	Known
Known	TRAF1	ZNF512B	Candidate	Known	Known
Known	TRAF1	ZNF587	Candidate	Known	Known
Known	TRAF6	TRAFD1	Candidate	Candidate		Known
Known	TRAF6	TRAM1	Candidate	Known	Novel	Known
Known	TRAF6	UBE2D1	Candidate	Known	Known	Known
Known	TRAF6	UBE2D2	Candidate	Known	Known	Known
Known	TRAF6	UBE2D3	Candidate	Known	Known	Known
Known	TRAF6	UBE2E1	Candidate	Known	Known	Known
Known	TRAF6	USP15	Candidate	Known	Known	Known
Known	TRAF6	USP4	Candidate	Known	Known	Known
Known	TRAF6	ZMYND11	Candidate	Known	Novel	Known
Known	TRAFD1	UBC	Candidate	Known	Known
Known	TYK2	XRCC5	Candidate	Known	Known
Known	UBASH3A	UBC	Candidate	Known	Known
Known	AATF	ATM	Known	Candidate		Known
Known	ABL1	ATM	Known	Candidate		Known
Known	AP2A2	ATM	Known	Candidate		Known
Known	AP2B1	ATM	Known	Candidate		Known
Known	BCAS2	BLK	Known	Candidate		Known
Known	BCL2	BLK	Known	Candidate		Known
Known	BCR	BLK	Known	Candidate		Known
Known	APP	CASP8	Known	Candidate		Known
Known	AR	CASP8	Known	Candidate		Known
Known	BCL2	CASP8	Known	Candidate		Known
Known	CASP3	CASP8	Known	Candidate		Novel
Novel	AP1M1	CD28	Known	Candidate		Known
Novel	CAND1	CD28	Novel	Candidate		Known
Known	BARD1	CDK2	Known	Candidate		Known
Known	BCL2	CDK2	Known	Candidate		Known
Known	BRCA1	CDK2	Known	Candidate		Known
Known	CCNE1	CDK2	Known	Candidate		Known
Known	CDC25A	CDK2	Known	Candidate		Known
Novel	CACNB3	CDK2	Novel	Candidate		Known
Known	APP	CDK4	Known	Candidate		Known
Known	BRCA1	CDK4	Known	Candidate		Known
Known	CCND1	CDK4	Known	Candidate		Known
Known	CCND2	CDK4	Known	Candidate		Novel
Known	ABI2	CDK6	Known	Candidate	Known	Novel
Known	AR	CDK6	Known	Candidate	Known	Known
Known	ATXN1	CDK6	Known	Candidate	Known	Known
Known	CCND1	CDK6	Known	Candidate	Known	Known
Novel	CCND2	CDK6	Known	Candidate	Known	Novel
Known	CASP3	CFLAR	Known	Candidate		Novel
Novel	CAB39	CFLAR	Novel	Candidate		Novel
Known	AP1M1	CTLA4	Known	Candidate		Known
Novel	CLK1	CTLA4	Novel	Candidate		Known
Known	APP	DEDD	Known	Candidate		Known
Known	CASP3	DEDD	Known	Candidate		Novel
Known	ABL1	ERBB3	Known	Candidate		Known
Known	CDK5	ERBB3	Known	Candidate		Known
Known	EGFR	ERBB3	Known	Candidate		Known
Known	EGR1	ERBB3	Known	Candidate		Known
Known	APP	ETS1	Known	Candidate		Known
Known	ARL6IP4	ETS1	Known	Candidate		Known
Known	BRCA1	ETS1	Known	Candidate		Known
Known	CAMK2A	ETS1	Known	Candidate		Known
Known	CAMK2B	ETS1	Known	Candidate		Known
Known	CREBBP	ETS1	Known	Candidate		Known
Known	EP300	ETS1	Known	Candidate		Known
Novel	FAM208B	GATA3	Novel	Candidate		Known
Known	APP	GSDMB	Known	Candidate		Known
Known	AKT1	HSP90AB1	Known	Candidate		Known
Known	CCT2	HSP90AB1	Known	Candidate		Known
Known	CHUK	HSP90AB1	Known	Candidate		Known
Known	EGFR	HSP90AB1	Known	Candidate		Known
Known	ESR1	HSP90AB1	Known	Candidate		Known
Known	EGFR	ICAM1	Known	Candidate		Known
Novel	HDAC1	ICAM1	Known	Candidate		Known
Known	APP	ICAM3	Known	Candidate		Known
Known	ANXA5	IFNGR2	Known	Candidate		Novel
Known	AES	IKZF3	Known	Candidate	Known	Known
Known	AQP1	IKZF3	Known	Candidate	Known	Known
Known	ARMC7	IKZF3	Known	Candidate	Known	Known
Known	BCAS2	IKZF3	Known	Candidate	Known	Known
Known	CABP5	IKZF3	Known	Candidate	Known	Known
Known	CDKN1A	IKZF3	Known	Candidate	Known	Known
Known	CHCHD2	IKZF3	Known	Candidate	Known	Known
Known	DGCR6	IKZF3	Known	Candidate	Known	Known
Known	EFHC1	IKZF3	Known	Candidate	Known	Known
Known	EXOSC5	IKZF3	Known	Candidate	Known	Known
Known	GEM	IKZF3	Known	Candidate	Known	Known
Novel	FKBP4	IL2RA	Known	Candidate		Known
Novel	ARHGAP12	IL2RA	Novel	Candidate		Known
Novel	FGF12	IL2RA	Novel	Candidate		Known
Known	FYN	IL2RB	Known	Candidate		Known
Known	GNB2L1	IL2RB	Known	Candidate		Known
Known	HGS	IL2RB	Known	Candidate		Known
Known	CSF2RB	IL3	Known	Candidate		Known
Known	AKT1	IRAK1	Known	Candidate		Known
Known	BTK	IRAK1	Known	Candidate		Known
Known	HIST3H3	IRAK1	Known	Candidate		Known
Known	FKBP4	IRF4	Known	Candidate		Known
Known	CREBBP	IRF5	Known	Candidate		Known
Known	EP300	IRF5	Known	Candidate		Known
Known	HDAC1	IRF5	Known	Candidate		Known
Known	COPS2	IRF8	Known	Candidate		Known
Known	AR	MED1	Known	Candidate		Known
Known	BRCA1	MED1	Known	Candidate		Known
Known	ESR1	MED1	Known	Candidate		Known
Known	EZH2	MED1	Known	Candidate		Known
Known	MDM2	MED1	Known	Candidate		Known
Novel	EIF4E2	MVK	Known	Candidate		Known
Known	HDAC4	NFKBIE	Known	Candidate		Known
Known	HDAC5	NFKBIE	Known	Candidate		Known
Known	JUP	NFKBIE	Known	Candidate		Known
Known	NFKB1	NFKBIE	Known	Candidate		Known
Novel	BYSL	NFKBIE	Novel	Candidate		Novel
Known	APP	ORMDL3	Known	Candidate		Known
Known	LNX1	ORMDL3	Known	Candidate		Known
Known	APP	PADI4	Known	Candidate		Known
Known	HDAC2	PADI4	Known	Candidate		Known
Known	FYN	PRKCH	Known	Candidate	Known	Known
Known	GSK3A	PRKCH	Known	Candidate	Known	Novel
Known	PPP1R14A	PRKCH	Known	Candidate	Known	Known
Known	BCR	PTPN11	Known	Candidate		Known
Known	CHUK	PTPN11	Known	Candidate		Known
Known	CSF2RB	PTPN11	Known	Candidate		Known
Known	EGFR	PTPN11	Known	Candidate		Known
Known	EPHA2	PTPN11	Known	Candidate		Novel
Known	FRS3	PTPN11	Known	Candidate		Known
Known	FYN	PTPN11	Known	Candidate		Known
Known	IGF1R	PTPN11	Known	Candidate		Known
Known	IL4R	PTPN11	Known	Candidate		Known
Known	IRS1	PTPN11	Known	Candidate		Known
Known	IRS2	PTPN11	Known	Candidate		Known
Known	JAK1	PTPN11	Known	Candidate		Known
Known	JAK2	PTPN11	Known	Candidate		Known
Known	MAPK3	PTPN11	Known	Candidate		Known
Known	MVP	PTPN11	Known	Candidate		Known
Known	NEDD9	PTPN11	Known	Candidate		Known
Known	PIK3R1	PTPN11	Known	Candidate		Known
Known	PLCG1	PTPN11	Known	Candidate		Known
Known	PRKCA	PTPN11	Known	Candidate		Known
Known	PRKCB	PTPN11	Known	Candidate		Known
Known	PTK2B	PTPN11	Known	Candidate		Known
Known	CDK1	PTPN2	Known	Candidate		Known
Known	CDK5	PTPN2	Known	Candidate		Known
Known	EGFR	PTPN2	Known	Candidate		Known
Known	FKBP4	PTPN2	Known	Candidate		Known
Known	JAK1	PTPN2	Known	Candidate		Known
Known	JAK3	PTPN2	Known	Candidate		Known
Known	EGFR	PTPN22	Known	Candidate		Known
Known	PRKCD	PTPN22	Known	Candidate		Known
Known	FYN	PTPRC	Known	Candidate		Known
Known	IRS1	PTPRC	Known	Candidate		Known
Known	JAK1	PTPRC	Known	Candidate		Known
Known	JAK2	PTPRC	Known	Candidate		Known
Known	JAK3	PTPRC	Known	Candidate		Known
Known	LCP2	PTPRC	Known	Candidate		Novel
Known	HIST2H2AC	RAG1	Known	Candidate		Known
Known	HIST2H2BE	RAG1	Known	Candidate		Known
Known	HIST3H3	RAG1	Known	Candidate		Known
Known	ACOT8	REL	Known	Candidate		Novel
Known	AES	REL	Known	Candidate		Known
Known	ALOX5	REL	Known	Candidate		Known
Known	AR	REL	Known	Candidate		Known
Known	ATXN1	REL	Known	Candidate		Known
Known	BZRAP1	REL	Known	Candidate		Known
Known	CABP5	REL	Known	Candidate		Known
Known	CALM1	REL	Known	Candidate		Known
Known	CCNE1	REL	Known	Candidate		Known
Known	CDKN2C	REL	Known	Candidate		Known
Known	CHAF1A	REL	Known	Candidate		Known
Known	CHCHD2	REL	Known	Candidate		Known
Known	CKS1B	REL	Known	Candidate		Known
Known	DGCR6	REL	Known	Candidate		Known
Known	DMRT3	REL	Known	Candidate		Known
Known	EFHC1	REL	Known	Candidate		Known
Known	EIF4E2	REL	Known	Candidate		Known
Known	EIF4EBP1	REL	Known	Candidate		Known
Known	EP300	REL	Known	Candidate		Known
Known	EPHB6	REL	Known	Candidate		Known
Known	EXOSC1	REL	Known	Candidate		Known
Known	EXOSC5	REL	Known	Candidate		Known
Known	EXOSC8	REL	Known	Candidate		Known
Known	FLAD1	REL	Known	Candidate		Known
Known	FLNA	REL	Known	Candidate		Known
Novel	GLRX3	REL	Known	Candidate		Known
Known	HAT1	REL	Known	Candidate		Known
Known	HDAC7	REL	Known	Candidate		Known
Known	HSPA4	REL	Known	Candidate		Known
Known	HSPB7	REL	Known	Candidate		Known
Known	KLHL32	REL	Known	Candidate		Known
Known	LASP1	REL	Known	Candidate		Known
Known	LGALS14	REL	Known	Candidate		Known
Known	LMO1	REL	Known	Candidate		Known
Known	LNPEP	REL	Known	Candidate		Known
Known	MAD2L2	REL	Known	Candidate		Known
Known	MAGOHB	REL	Known	Candidate		Known
Known	MAPK8	REL	Known	Candidate		Known
Known	MEMO1	REL	Known	Candidate		Known
Known	MORF4L1	REL	Known	Candidate		Known
Known	MRPL10	REL	Known	Candidate		Known
Known	MVP	REL	Known	Candidate		Known
Known	NCK2	REL	Known	Candidate		Known
Known	NECAP1	REL	Known	Candidate		Known
Known	NEDD9	REL	Known	Candidate		Known
Known	NFKB1	REL	Known	Candidate		Known
Known	NME7	REL	Known	Candidate		Known
Known	NOL9	REL	Known	Candidate		Known
Known	NR2C2AP	REL	Known	Candidate		Known
Known	NXT2	REL	Known	Candidate		Known
Known	OSGIN1	REL	Known	Candidate		Known
Known	OTUD4	REL	Known	Candidate		Known
Known	PARK2	REL	Known	Candidate		Known
Known	PATE1	REL	Known	Candidate		Known
Known	PLEKHN1	REL	Known	Candidate		Known
Known	POLR1A	REL	Known	Candidate		Known
Known	PRKAB2	REL	Known	Candidate		Known
Known	PSMA1	REL	Known	Candidate		Known
Known	PTGER3	REL	Known	Candidate		Known
Known	RAB41	REL	Known	Candidate		Known
Known	RABIF	REL	Known	Candidate		Known
Known	RBM39	REL	Known	Candidate		Known
Known	RECK	REL	Known	Candidate		Known
Novel	RBX1	SFTPD	Novel	Candidate		Known
Known	EGFR	SH2B3	Known	Candidate		Known
Known	FLNA	SH2B3	Known	Candidate		Known
Known	CLK3	SLAMF7	Known	Candidate		Known
Known	GOPC	STARD3	Known	Candidate		Known
Known	CREBBP	STAT4	Known	Candidate		Known
Known	JUN	STAT4	Known	Candidate		Known
Known	MAPK14	STAT4	Known	Candidate		Known
Known	NMI	STAT4	Known	Candidate		Novel
Known	PIAS2	STAT4	Known	Candidate		Novel
Known	STAT3	STAT4	Known	Candidate		Known
Known	ARHGEF12	TEC	Known	Candidate		Known
Known	BTK	TEC	Known	Candidate		Known
Known	DOK1	TEC	Known	Candidate		Known
Known	JAK1	TEC	Known	Candidate		Known
Known	JAK2	TEC	Known	Candidate		Known
Novel	OTUD4	TEC	Known	Candidate		Known
Known	PIK3R1	TEC	Known	Candidate		Known
Known	PLCG1	TEC	Known	Candidate		Known
Known	PLCG2	TEC	Known	Candidate		Known
Known	CHUK	TNFAIP3	Known	Candidate		Known
Known	APP	TNFRSF14	Known	Candidate		Known
Known	DRAP1	TNFRSF14	Known	Candidate		Known
Known	DYNLL1	TNFRSF14	Known	Candidate		Known
Known	ESR1	TNFRSF14	Known	Candidate		Known
Known	HDAC4	TNFRSF14	Known	Candidate		Known
Novel	POLR1A	TNFRSF14	Known	Candidate		Known
Known	RAD21	TNFRSF14	Known	Candidate		Known
Novel	RPL22	TNFRSF14	Novel	Candidate		Known
Known	AES	TRAF1	Known	Candidate		Known
Known	AQP1	TRAF1	Known	Candidate		Known
Known	BARD1	TRAF1	Known	Candidate		Known
Known	C19orf66	TRAF1	Known	Candidate		Known
Known	CARHSP1	TRAF1	Known	Candidate		Novel
Known	CASP3	TRAF1	Known	Candidate		Novel
Known	CCHCR1	TRAF1	Known	Candidate		Known
Known	CDKN1A	TRAF1	Known	Candidate		Known
Known	CHCHD3	TRAF1	Known	Candidate		Novel
Known	DGCR6	TRAF1	Known	Candidate		Known
Known	DMRT3	TRAF1	Known	Candidate		Known
Known	GEM	TRAF1	Known	Candidate		Known
Known	GLRX3	TRAF1	Known	Candidate		Known
Known	GORASP2	TRAF1	Known	Candidate		Known
Known	HAUS1	TRAF1	Known	Candidate		Known
Known	JOSD1	TRAF1	Known	Candidate		Novel
Known	NEBL	TRAF1	Known	Candidate		Known
Known	PIN1	TRAF1	Known	Candidate		Known
Known	PLEKHN1	TRAF1	Known	Candidate		Known
Known	PSMA1	TRAF1	Known	Candidate		Known
Known	SCNM1	TRAF1	Known	Candidate		Known
Known	SPG21	TRAF1	Known	Candidate		Known
Known	SRC	TRAF1	Known	Candidate		Known
Known	SUMO2	TRAF1	Known	Candidate		Known
Known	TCL1A	TRAF1	Known	Candidate		Known
Novel	SPTAN1	TRAF1	Novel	Candidate		Known
Known	ABL1	TRAF6	Known	Candidate	Known	Known
Known	APP	TRAF6	Known	Candidate	Known	Known
Known	BECN1	TRAF6	Known	Candidate	Known	Known
Known	FYN	TRAF6	Known	Candidate	Known	Known
Known	HSPA4	TRAF6	Known	Candidate	Known	Known
Known	JAK2	TRAF6	Known	Candidate	Known	Known
Known	MAP2K7	TRAF6	Known	Candidate	Known	Known
Known	MAP3K7	TRAF6	Known	Candidate	Known	Known
Known	MAPK14	TRAF6	Known	Candidate	Known	Known
Known	MAPK8	TRAF6	Known	Candidate	Known	Known
Known	MTOR	TRAF6	Known	Candidate	Known	Known
Known	OTUD7B	TRAF6	Known	Candidate	Known	Candidate
Known	PRKCZ	TRAF6	Known	Candidate	Known	Known
Known	SRC	TRAF6	Known	Candidate	Known	Known
Known	SYK	TRAF6	Known	Candidate	Known	Known
Known	TDP2	TRAF6	Known	Candidate	Known	Known
Known	TRAF3IP1	TRAF6	Known	Candidate	Known	Known
Known	NGLY1	TRAFD1	Known	Candidate		Known
Known	COPS5	TYK2	Known	Candidate		Known
Known	DNM2	TYK2	Known	Candidate		Known
Known	FYN	TYK2	Known	Candidate		Known
Known	GNB2L1	TYK2	Known	Candidate		Known
Known	IRS1	TYK2	Known	Candidate		Known
Known	IRS2	TYK2	Known	Candidate		Known
Known	JAK1	TYK2	Known	Candidate		Known
Known	KRT40	TYK2	Known	Candidate		Known
Known	PIK3R1	TYK2	Known	Candidate		Known
Known	KRT40	UBASH3A	Known	Candidate		Known
Known	PARK2	UBASH3A	Known	Candidate		Known
Known	SF3B4	UBASH3A	Known	Candidate		Known
Known	APP	UNG	Known	Candidate	Novel	Known
Novel	CCDC33	UNG	Known	Candidate	Novel	Known
Novel	ATP2A2	UNG	Novel	Candidate	Novel	Candidate
Novel	RPS20	UNG	Novel	Candidate	Novel	Known
Known	ABL1	XPO1	Known	Candidate		Known
Known	AGFG1	XPO1	Known	Candidate		Novel
Known	APC	XPO1	Known	Candidate		Known
Known	BECN1	XPO1	Known	Candidate		Known
Known	CCND1	XPO1	Known	Candidate		Known
Known	CDC25A	XPO1	Known	Candidate		Known
Known	NUP50	XPO1	Known	Candidate		Known
Known	SMAD1	XPO1	Known	Candidate		Known
Known	TERT	XPO1	Known	Candidate		Known
Novel	EFEMP1	XPO1	Novel	Candidate		Known
Known	GOLGA2	ZNF594	Known	Candidate		Known
Known	ATP2A2	BCL2	Novel	Known	Known	Candidate
Known	AMBRA1	BECN1		Known	Known	Candidate
Known	ATP2A2	CAMK2A	Novel	Known	Known	Candidate
Known	CACNA1C	COPS5		Known	Known	Candidate
Known	AMBRA1	DYNLL1		Known	Known	Candidate
Known	EPC2	EZH2		Known	Known	Candidate
Known	FES	FKBP4		Known	Known	Candidate
Known	CLCN3	GOPC		Known	Known	Candidate
Known	DPYD	GOPC		Known	Known	Candidate
Known	CACNA1C	HDAC4		Known	Known	Candidate
Known	ATP2A2	HGS	Novel	Known	Known	Candidate
Known	FES	HSPA4		Known	Known	Candidate
Known	FES	IL4R		Known	Known	Candidate
Known	ATP2A2	IRS1	Novel	Known	Known	Candidate
Known	FES	IRS1		Known	Known	Candidate
Known	ATP2A2	IRS2	Novel	Known	Known	Candidate
Known	FES	IRS2		Known	Known	Candidate
Known	FES	JAK1		Known	Known	Candidate
Known	FES	JAK2		Known	Known	Candidate
Known	FES	JAK3		Known	Known	Candidate
Novel	CACNA1I	JOSD1		Known	Novel	Candidate
Known	ADAMTSL3	KRT40		Known	Known	Candidate
Novel	GALNT10	LCP2		Known	Novel	Candidate
Known	ETF1	LIG4	Novel	Known	Known	Candidate
Known	ATP2A2	MDM2	Novel	Known	Known	Candidate
Novel	CLCN3	MED23		Known	Novel	Candidate
Known	AMBRA1	MTOR		Known	Known	Candidate
Known	GALNT10	MUC1		Known	Known	Candidate
Novel	CACNB2	NEBL		Known	Known	Candidate
Known	MAD1L1	NEBL		Known	Known	Candidate
Known	AKT3	NEDD4		Known	Known	Candidate
Known	FES	NEDD4		Known	Known	Candidate
Known	GRIN2A	NEDD4		Known	Known	Candidate
Known	NAB2	NEDD9		Known	Known	Candidate
Known	FOS	NFATC3	Known	Known	Candidate	Known
Known	MAPK8	NFATC3	Known	Known	Candidate	Known
Known	MPP6	NFKB1		Known	Known	Candidate
Known	NAB2	NME7		Known	Known	Candidate
Novel	EPC2	NMI		Known	Novel	Candidate
Known	FES	PIK3R1		Known	Known	Candidate
Known	NAB2	PIN1		Known	Known	Candidate
Known	GRIN2A	PLCG1		Known	Known	Candidate
Known	FES	POT1		Known	Known	Candidate
Known	FES	PPID		Known	Known	Candidate
Known	GOLGA2	PPP1R16B	Known	Known	Candidate	Known
Known	FAM208B	PPP1R16B	Novel	Known	Candidate	Known
Known	ETF1	PPP2CA	Novel	Known	Known	Candidate
Known	GPM6A	PRKCA		Known	Known	Candidate
Known	GRIN2A	PRKCA		Known	Known	Candidate
Known	NRGN	PRKCA		Known	Known	Candidate
Known	NRGN	PRKCB		Known	Known	Candidate
Known	AKT3	PRKCD		Known	Known	Candidate
Known	NRGN	PRKCG		Known	Known	Candidate
Known	AKT3	PRKCZ		Known	Known	Candidate
Known	ABL1	PRKD1	Known	Known	Candidate	Known
Known	BTK	PRKD1	Known	Known	Candidate	Known
Known	COPS2	PRKD1	Known	Known	Candidate	Known
Known	COPS5	PRKD1	Known	Known	Candidate	Known
Known	EGFR	PRKD1	Known	Known	Candidate	Known
Known	GNB2L1	PRKD1	Known	Known	Candidate	Known
Known	HDAC5	PRKD1	Known	Known	Candidate	Known
Known	HDAC7	PRKD1	Known	Known	Candidate	Known
Known	IGF1R	PRKD1	Known	Known	Candidate	Known
Known	JUN	PRKD1	Known	Known	Candidate	Known
Known	MAPK8	PRKD1	Known	Known	Candidate	Known
Known	PLCG1	PRKD1	Known	Known	Candidate	Known
Known	PLCG2	PRKD1	Known	Known	Candidate	Known
Known	PPP1R14A	PRKD1	Known	Known	Candidate	Known
Known	MAD1L1	PSMA1		Known	Known	Candidate
Known	FES	PTGES3		Known	Known	Candidate
Known	GRIN2A	PTK2B		Known	Known	Candidate
Known	FES	RASA1		Known	Known	Candidate
Novel	GRIN2A	RNF40		Known	Novel	Candidate
Known	NAB2	SCNM1		Known	Known	Candidate
Known	GRM3	SDCBP		Known	Known	Candidate
Known	PPP1R16B	SF3B4	Known	Known	Known	Candidate
Novel	PRRG2	SGTA		Known	Novel	Candidate
Known	MAD1L1	SIN3A		Known	Known	Candidate
Known	BCL11B	SP1		Known	Known	Candidate
Novel	CUL3	SRA1		Known	Novel	Candidate
Known	PRKD1	SRC	Known	Known	Known	Candidate
Novel	DPYD	SRC		Known	Known	Candidate
Known	GRIN2A	SRC		Known	Known	Candidate
Known	SRPK2	SRSF1		Known	Known	Candidate
Known	SRPK2	SRSF12		Known	Known	Candidate
Known	SRPK2	SRSF7		Known	Known	Candidate
Novel	MPHOSPH9	SRSF9		Known	Known	Candidate
Known	SRPK2	SRSF9		Known	Known	Candidate
Known	FES	STAT3		Known	Known	Candidate
Known	CUL3	SUMO2		Known	Known	Candidate
Novel	PAK6	SUMO2		Known	Known	Candidate
Known	PRKD1	SYK	Known	Known	Known	Candidate
Known	AKT3	TCL1A		Known	Known	Candidate
Known	TCF4	TCL1A		Known	Known	Candidate
Known	SRPK2	TDP2		Known	Known	Candidate
Known	FES	TERF1		Known	Known	Candidate
Known	SMG6	TERT		Known	Known	Candidate
Known	SRPK2	TNIP2		Known	Known	Candidate
Known	PRKD1	TP53	Known	Known	Known	Candidate
Known	TCF4	TP53		Known	Known	Candidate
Novel	MPHOSPH9	TRA2A		Known	Known	Candidate
Known	SRPK2	TRA2A		Known	Known	Candidate
Known	SRPK2	TRA2B		Known	Known	Candidate
Known	SNAP91	TRAF3IP1		Known	Known	Candidate
Novel	TCF20	TRAM1		Known	Novel	Candidate
Known	TCF4	TRAPPC2L		Known	Known	Candidate
Known	TCF4	TSSC4		Known	Known	Candidate
Known	TCF4	TSSK3		Known	Known	Candidate
Known	NAB2	TTC19		Known	Known	Candidate
Known	TCF4	TXNL4B		Known	Known	Candidate
Known	OTUD7B	UBC	Known	Known	Known	Candidate
Known	AMBRA1	UBC		Known	Known	Candidate
Known	HCN1	UBC		Known	Known	Candidate
Known	MAD1L1	UBC		Known	Known	Candidate
Known	MPHOSPH9	UBC		Known	Known	Candidate
Known	CUL3	UBE2D1		Known	Known	Candidate
Known	CUL3	UBE2D2		Known	Known	Candidate
Known	AMBRA1	UBE2D3		Known	Known	Candidate
Known	CUL3	UBE2E1		Known	Known	Candidate
Known	CHRNA3	UBQLN1		Known	Known	Candidate
Known	MAD1L1	UBTF		Known	Known	Candidate
Known	MAD1L1	USP15		Known	Known	Candidate
Known	TCF4	USP4		Known	Known	Candidate
Known	SRPK2	VAV2		Known	Known	Candidate
Novel	STAG1	VDR		Known	Novel	Candidate
Novel	CACNA1C	XRCC5		Known	Known	Candidate
Known	TCF4	XRCC5		Known	Known	Candidate
Known	TCF4	XRCC6		Known	Known	Candidate
Known	SRPK2	YWHAB		Known	Known	Candidate
Known	MPHOSPH9	YWHAG		Known	Known	Candidate
Known	PRKD1	YWHAQ	Known	Known	Known	Candidate
Known	PRKD1	YWHAZ	Known	Known	Known	Candidate
Known	MPHOSPH9	YWHAZ		Known	Known	Candidate
Novel	CUL3	ZAP70		Known	Novel	Candidate
Novel	RERE	ZBTB17		Known	Novel	Candidate
Known	TCF4	ZDHHC24		Known	Known	Candidate
Novel	TCF20	ZMYND11		Known	Novel	Candidate
Known	TCF4	ZNF124		Known	Known	Candidate
Novel	GRM3	ZNF219		Known	Novel	Candidate
Known	TCF4	ZNF417		Known	Known	Candidate
Known	KDM3B	ZNF512B		Known	Known	Candidate
Known	TCF4	ZNF587		Known	Known	Candidate
Known	CACNA1C	CACNB3		Novel	Known	Candidate
Novel	CACNA1C	CD9		Novel	Novel	Candidate
Novel	BYSL	ETF1	Novel	Novel	Candidate	Novel
Known	CUL3	KLHL3		Novel	Known	Candidate
Known	CUL3	RBX1		Novel	Known	Candidate
Known	GRIN2A	RGS3		Novel	Known	Candidate
Known	MPP6	RPS20		Novel	Known	Candidate
Novel	CHRNA5	SEMA7A		Novel	Novel	Candidate
Novel	GRM3	SLC22A1		Novel	Novel	Candidate
Known	ATP2A2	SPP1	Novel	Novel	Known	Candidate
Known	GRIN2A	SPTAN1		Novel	Known	Candidate
Known	MPHOSPH9	SVIL		Novel	Known	Candidate
Novel	CNTN4	TBCA		Novel	Novel	Candidate
Known	CUL3	UBE2E3		Novel	Known	Candidate
Novel	CHRNA3	CHRNA5			Candidate	Candidate
Known	BARD1	CNTN4	Known		Candidate	Known
Known	BRCA1	CNTN4	Known		Candidate	Known
Novel	AGFG1	CUL3	Known		Candidate	Novel
Known	APP	CUL3	Known		Candidate	Known
Known	ARHGEF12	CUL3	Known		Candidate	Known
Known	CCND1	CUL3	Known		Candidate	Known
Known	CCNE1	CUL3	Known		Candidate	Known
Known	CDC25A	CUL3	Known		Candidate	Known
Known	CAND1	CUL3	Novel		Candidate	Known
Novel	CHCHD3	DGKI	Known		Candidate	Novel
Novel	CPB2	DPYD	Known		Candidate	Novel
Known	BCR	FES	Known		Candidate	Known
Novel	BLM	FES	Known		Candidate	Novel
Known	CSF2RB	FES	Known		Candidate	Known
Known	DOK1	FES	Known		Candidate	Known
Known	EGFR	FES	Known		Candidate	Known
Known	APC	GIGYF2	Known		Candidate	Known
Novel	EPHA2	GIGYF2	Known		Candidate	Novel
Novel	CAB39	GIGYF2	Novel		Candidate	Novel
Novel	CASP3	GPM6A	Known		Candidate	Novel
Novel	ACOT8	GRIN2A	Known		Candidate	Novel
Known	AP1M1	GRIN2A	Known		Candidate	Known
Known	CAMK2A	GRIN2A	Known		Candidate	Known
Known	CAMK2B	GRIN2A	Known		Candidate	Known
Novel	CARHSP1	GRIN2A	Known		Candidate	Novel
Known	CDK5	GRIN2A	Known		Candidate	Known
Known	FYN	GRIN2A	Known		Candidate	Known
Known	CALM1	GRM3	Known		Candidate	Known
Novel	CDK2AP1	GRM3	Known		Candidate	Novel
Known	HNRNPD	IMMP2L	Known		Candidate	Known
Known	CREBBP	KDM3B	Known		Candidate	Known
Known	HIST3H3	KDM3B	Known		Candidate	Known
Known	ALOX5	MAD1L1	Known		Candidate	Known
Novel	ANXA5	MAD1L1	Known		Candidate	Novel
Known	CCHCR1	MAD1L1	Known		Candidate	Known
Novel	CCND2	MAD1L1	Known		Candidate	Novel
Known	COIL	MAD1L1	Known		Candidate	Known
Known	HAUS1	MAD1L1	Known		Candidate	Known
Known	HDAC1	MAD1L1	Known		Candidate	Known
Known	HDAC2	MAD1L1	Known		Candidate	Known
Novel	APC	MAN2A1	Known		Candidate	Known
Novel	GSK3A	MPHOSPH9	Known		Candidate	Novel
Known	AATF	MPP6	Known		Candidate	Known
Known	DNM2	MPP6	Known		Candidate	Known
Known	EXOSC5	MPP6	Known		Candidate	Known
Known	EXOSC6	MPP6	Known		Candidate	Known
Known	EXOSC8	MPP6	Known		Candidate	Known
Known	AES	NAB2	Known		Candidate	Known
Known	CCDC33	NAB2	Known		Candidate	Known
Known	CCHCR1	NAB2	Known		Candidate	Known
Known	DGCR6	NAB2	Known		Candidate	Known
Known	EGR1	NAB2	Known		Candidate	Known
Known	KRT40	NAB2	Known		Candidate	Known
Known	MAPK3	NAB2	Known		Candidate	Known
Known	MORF4L1	NAB2	Known		Candidate	Known
Novel	CCL22	NLGN4X	Known		Candidate	Novel
Novel	GPR137B	NLGN4X	Novel		Candidate	Novel
Novel	FES	NLGN4X			Candidate	Candidate
Known	CALM1	NRGN	Known		Candidate	Known
Known	GLP1R	NRGN	Novel		Candidate	Known
Known	AKT1	PAK6	Known		Candidate	Known
Known	APP	PAK6	Known		Candidate	Known
Known	AR	PAK6	Known		Candidate	Known
Known	CDK1	PAK6	Known		Candidate	Known
Known	ESR1	PAK6	Known		Candidate	Known
Known	MAPK14	PAK6	Known		Candidate	Known
Known	MDM2	PAK6	Known		Candidate	Known
Known	NEK6	PAK6	Known		Candidate	Known
Known	NEDD4	PRRG2	Known		Candidate	Known
Known	APP	PTGIS	Known		Candidate	Known
Novel	HSPB7	RERE	Known		Candidate	Known
Known	PRRC2A	RERE	Known		Candidate	Known
Known	PSMA3	RERE	Known		Candidate	Known
Known	EFEMP1	RERE	Novel		Candidate	Known
Novel	ABI2	SATB2	Known		Candidate	Novel
Known	HDAC1	SATB2	Known		Candidate	Known
Known	PIAS1	SATB2	Known		Candidate	Known
Known	RAB3IL1	SATB2	Novel		Candidate	Known
Novel	AKT3	SDCCAG8			Candidate	Candidate
Known	APP	SHMT2	Known		Candidate	Known
Known	AP2A2	SNAP91	Known		Candidate	Known
Known	AP2B1	SNAP91	Known		Candidate	Known
Known	NECAP1	SNAP91	Known		Candidate	Known
Known	PLCG1	SNAP91	Known		Candidate	Known
Known	ABL1	SRPK2	Known		Candidate	Known
Known	AES	SRPK2	Known		Candidate	Known
Known	APP	SRPK2	Known		Candidate	Known
Known	ARL6IP4	SRPK2	Known		Candidate	Known
Known	CDK7	SRPK2	Known		Candidate	Known
Known	CHUK	SRPK2	Known		Candidate	Known
Known	CLK3	SRPK2	Known		Candidate	Known
Known	DRAP1	SRPK2	Known		Candidate	Known
Known	LUC7L2	SRPK2	Known		Candidate	Known
Known	NCK2	SRPK2	Known		Candidate	Known
Known	NGLY1	SRPK2	Known		Candidate	Known
Known	NUP50	SRPK2	Known		Candidate	Known
Known	NXT2	SRPK2	Known		Candidate	Known
Known	PELI1	SRPK2	Known		Candidate	Known
Known	PRKAA1	SRPK2	Known		Candidate	Known
Known	PSMA3	SRPK2	Known		Candidate	Known
Known	RBM23	SRPK2	Known		Candidate	Known
Known	RBM39	SRPK2	Known		Candidate	Known
Known	SNIP1	SRPK2	Known		Candidate	Known
Known	ARHGAP12	SRPK2	Novel		Candidate	Known
Known	CAND1	SRPK2	Novel		Candidate	Known
Known	CLK1	SRPK2	Novel		Candidate	Known
Known	FGF12	SRPK2	Novel		Candidate	Known
Known	RBM15	SRPK2	Novel		Candidate	Known
Known	RPL22	SRPK2	Novel		Candidate	Known
Known	CALM1	STAG1	Known		Candidate	Known
Known	RAD21	STAG1	Known		Candidate	Known
Known	SMAD2	STAG1	Known		Candidate	Known
Known	AR	TCF20	Known		Candidate	Known
Known	ESR1	TCF20	Known		Candidate	Known
Known	HIST2H2AC	TCF20	Known		Candidate	Known
Known	HIST2H2BE	TCF20	Known		Candidate	Known
Known	JUN	TCF20	Known		Candidate	Known
Known	MAPK14	TCF20	Known		Candidate	Known
Known	SMAD1	TCF20	Known		Candidate	Known
Known	AES	TCF4	Known		Candidate	Known
Known	AQP1	TCF4	Known		Candidate	Known
Known	AR	TCF4	Known		Candidate	Known
Known	ARMC7	TCF4	Known		Candidate	Known
Known	BCAS2	TCF4	Known		Candidate	Known
Known	BZRAP1	TCF4	Known		Candidate	Known
Known	C19orf66	TCF4	Known		Candidate	Known
Known	CABP5	TCF4	Known		Candidate	Known
Known	CALM1	TCF4	Known		Candidate	Known
Known	CDKN1A	TCF4	Known		Candidate	Known
Known	CDKN2C	TCF4	Known		Candidate	Known
Known	CHAF1A	TCF4	Known		Candidate	Known
Known	CHCHD2	TCF4	Known		Candidate	Known
Known	CKS1B	TCF4	Known		Candidate	Known
Known	CTNNB1	TCF4	Known		Candidate	Known
Known	DGCR6	TCF4	Known		Candidate	Known
Known	DMRT3	TCF4	Known		Candidate	Known
Known	EFHC1	TCF4	Known		Candidate	Known
Known	EIF4E2	TCF4	Known		Candidate	Known
Known	EIF4EBP1	TCF4	Known		Candidate	Known
Known	EP300	TCF4	Known		Candidate	Known
Known	EPHB6	TCF4	Known		Candidate	Known
Known	EXOSC1	TCF4	Known		Candidate	Known
Known	FLAD1	TCF4	Known		Candidate	Known
Known	FLNA	TCF4	Known		Candidate	Known
Known	FRS3	TCF4	Known		Candidate	Known
Known	GEM	TCF4	Known		Candidate	Known
Known	GLRX3	TCF4	Known		Candidate	Known
Known	GORASP2	TCF4	Known		Candidate	Known
Known	HAT1	TCF4	Known		Candidate	Known
Known	HSPB7	TCF4	Known		Candidate	Known
Known	ID2	TCF4	Known		Candidate	Known
Known	ID3	TCF4	Known		Candidate	Known
Known	JUN	TCF4	Known		Candidate	Known
Known	JUP	TCF4	Known		Candidate	Known
Known	KLHL32	TCF4	Known		Candidate	Known
Known	LASP1	TCF4	Known		Candidate	Known
Known	LGALS14	TCF4	Known		Candidate	Known
Known	LMO1	TCF4	Known		Candidate	Known
Known	LNPEP	TCF4	Known		Candidate	Known
Known	MAD2L2	TCF4	Known		Candidate	Known
Known	MAGOHB	TCF4	Known		Candidate	Known
Known	MEMO1	TCF4	Known		Candidate	Known
Known	MRPL10	TCF4	Known		Candidate	Known
Known	MVP	TCF4	Known		Candidate	Known
Known	MYOD1	TCF4	Known		Candidate	Known
Known	NCK2	TCF4	Known		Candidate	Known
Known	NEK6	TCF4	Known		Candidate	Known
Known	NME7	TCF4	Known		Candidate	Known
Known	NOL9	TCF4	Known		Candidate	Known
Known	NR2C2AP	TCF4	Known		Candidate	Known
Known	NR4A1	TCF4	Known		Candidate	Known
Known	OSGIN1	TCF4	Known		Candidate	Known
Known	OTUD4	TCF4	Known		Candidate	Known
Known	PARK2	TCF4	Known		Candidate	Known
Known	PARP1	TCF4	Known		Candidate	Known
Known	PATE1	TCF4	Known		Candidate	Known
Novel	PIAS2	TCF4	Known		Candidate	Novel
Known	PIN1	TCF4	Known		Candidate	Known
Known	PLEKHN1	TCF4	Known		Candidate	Known
Known	POLR1A	TCF4	Known		Candidate	Known
Known	POLR1C	TCF4	Known		Candidate	Known
Known	PRKAB2	TCF4	Known		Candidate	Known
Known	PSEN1	TCF4	Known		Candidate	Known
Known	PSMA1	TCF4	Known		Candidate	Known
Known	PTGER3	TCF4	Known		Candidate	Known
Known	RAB41	TCF4	Known		Candidate	Known
Known	RABIF	TCF4	Known		Candidate	Known
Known	RECK	TCF4	Known		Candidate	Known
Known	RELA	TCF4	Known		Candidate	Known
Known	REXO1L6P	TCF4	Known		Candidate	Known
Known	RSPH14	TCF4	Known		Candidate	Known
Known	RUNX1T1	TCF4	Known		Candidate	Known
Known	SEC14L4	TCF4	Known		Candidate	Known
Known	SLC39A13	TCF4	Known		Candidate	Known
Novel	SMAD2	TCF4	Known		Candidate	Known
Known	SPG21	TCF4	Known		Candidate	Known
Known	SRSF2	TCF4	Known		Candidate	Known
Known	STAMBPL1	TCF4	Known		Candidate	Known
Known	STK16	TCF4	Known		Candidate	Known
Known	STX11	TCF4	Known		Candidate	Known
Known	SZT2	TCF4	Known		Candidate	Known
Known	TAL1	TCF4	Known		Candidate	Known
Known	TAL2	TCF4	Novel		Candidate	Known
Known	CCT2	VRK2	Known		Candidate	Known
Known	LNX1	VRK2	Known		Candidate	Known
Known	MAP2K7	VRK2	Known		Candidate	Known
Known	MAP3K7	VRK2	Known		Candidate	Known
Known	RBX1	VRK2	Novel		Candidate	Known
Known	ATXN1	ZNF804A	Known		Candidate	Known
Known	SPP1	ZNF804A	Novel		Candidate	Known
Novel	UBE2E3	ZNF804A	Novel		Candidate	Known
