# Supplementary material for: Generating testable hypotheses for schizophrenia and rheumatoid arthritis pathogenesis by integrating epidemiological, genomic, and protein interaction data
Source: NPJ Schizophr. 2017 Feb 24;3:11. doi: 10.1038/s41537-017-0010-z (PMC5441529; doi:10.1038/s41537-017-0010-z)
Supplement: Supplementary file 3 [file 41537_2017_10_MOESM3_ESM.xlsx]

## Sheet: output_RAnoHLA_SZnoHLA_pred_mer
Pathway	P-value in RA interactome	P-value in SZ Interactome	Number of genes exclusive to RA	Number of genes common to RA & SZ	Number of genes exclusive to SZ	Genes exclusive to RA	Genes common to RA & HLA	Genes exclusive to SZ
Molecular Mechanisms of Cancer	5.01e-59	3.98e-26	98	54	23	BCL2L1,CASP10,TYK2,ARHGEF6,PIK3CA,PIK3CD,PIK3CG,FADD,CDH1,MYC,CDKN2B,CDKN2A,SHC1,CDKN2D,CAMK2D,CAMK2G,FASLG,PRKDC,PA2G4,BMP4,CCND3,ELK1,BMPR2,PTPN11,RASGRP1,NFKBIB,GNAO1,HRAS,NFKBIA,GAB2,HIF1A,NFKBIE,CRK,DAXX,CCNE2,GRB2,PIK3R3,PIK3R2,CHEK2,CHEK1,PLCB4,CDC25C,CDC25B,RHOC,RHOA,CBL,TFDP1,RALBP1,ATM,SMAD3,XIAP,ATR,FANCD2,MAP3K5,RAF1,FZD5,FZD7,PSEN2,CFLAR,MAPK1,NBN,CDKN1B,NFKB2,APAF1,TGFBR1,RAP2A,RBL1…	CDKN2C,PRKCG,JUN,CDKN1A,SMAD1,SMAD2,CTNNB1,AKT1,ABL1,ZBTB17,PSEN1,CCNE1,FYN,MAP3K7,MAPK3,JAK2,JAK3,PIK3R1,JAK1,NFKB1,MAPK8,SIN3A,BRCA1,PRKCH,ARHGEF12,FOS,PRKCA,RABIF,CDC25A,PRKCB,CAMK2A,SRC,PRKCD,PRKCZ,CAMK2B,MDM2,EP300,RASA1,MAPK14,RELA,TP53,CASP3,CCND1,CCND2,GSK3A,IRS1,HAT1,CDK5,CDK6,CDK7,APC,PRKD1,CREBBP,BCL2	SMAD9,PRKAG1,AKT3,APH1B,FZD3,ARHGEF1,AURKA,MAPK9,TCF4,TCF3,SUV39H1,PRKCE,RHOJ,PRKAR1B,LRP1,GNAS,MAX,GSK3B,PRKACA,PAK4,PAK6,CDC42,WNT7B
Role of Macrophages, Fibroblasts and Endothelial Cells in Rheumatoid Arthritis	1.26e-39	7.94e-13	79	34	15	TRAF2,TNFSF11,NFKBIB,GNAO1,HRAS,NFKBIA,NOS2,IL6ST,IKBKB,MAP2K1,C5AR1,TRAF4,IKBKG,NFATC2,IKBKE,IL1A,RAF1,TRAF3,LTBR,IL6,CEBPA,MAP2K4,FZD5,IL18RAP,FZD7,IL1RAP,PIK3CA,PIK3CD,TRADD,PIK3CG,MAPK1,PIK3R3,PIK3R2,ICAM1,IRAK2,IRAK3,MYC,IRAK1,NFKBIE,IRAK4,PRKCI,TRAF1,IL36RN,ATM,PLCB4,TRAF5,CAMK2D,CAMK2G,IL18R1,CREB1,IL6R,LTA,TNF,MAP2K6,TRAF3IP2,PRKCQ,TNFRSF1B,RHOA,MIF,FGF2,RIPK1,MYD88,SOCS1,SFRP4,SOCS3,TNFR…	NFATC3,SRC,CALM1 (includes others),CTNNB1,AKT1,PLCG1,MAP2K7,STAT3,JUN,MAP3K7,MAPK3,JAK2,PIK3R1,NFKB1,RELA,PRKCH,TRAF6,FOS,PRKCA,PRKCB,CAMK2A,CAMK2B,CHUK,PRKCZ,PRKCG,EP300,MAPK14,PLCG2,CCND1,PRKCD,CSF2,APC,PRKD1,CREBBP	TCF4,PDGFB,FZD3,CEBPG,CSNK1A1,TCF3,PRKCE,LRP1,PDIA3,IL16,GSK3B,PLCH2,AKT3,MAPK9,WNT7B
Huntington's Disease Signaling	3.98e-36	6.31e-16	60	34	13	BCL2L1,HDAC3,CAPNS1,HSPA6,HDAC6,HRAS,HSPA8,TCERG1,CASP10,CASP14,CASP8,MAP2K4,ATP5B,HIP1,EGF,NCOR1,NCOR2,PIK3CA,PIK3CD,NTRK1,NSF,PIK3CG,GRB2,PIK3R3,PIK3R2,CAPN1,PENK,HSPA9,APAF1,PRKCI,ATM,PLCB4,SHC1,IFT57,CASP7,SNCA,CTSD,PSME3,CREB1,HSPA1A/HSPA1B,POLR2E,POLR2F,POLR2A,PRKCQ,POLR2L,CASP6,RCOR3,CASP4,CASP2,SOS1,CASP1,TBP,CAPN11,CASP9,GRIN2B,GNG5,UBB,HTT,MAPK1,ATF2	HDAC1,HDAC2,HDAC5,HDAC4,HDAC7,HSPA4,EGFR,AKT1,MAP2K7,DNM2,JUN,GNB2L1,MAPK3,PIK3R1,MAPK8,SIN3A,PRKCH,IGF1R,PRKCA,SP1,PRKCB,PRKCD,PRKCG,PRKCZ,MTOR,AP2A2,EP300,RASA1,TP53,CASP3,CDK5,UBC,PRKD1,CREBBP	ZDHHC17,NEUROD1,DLG4,PRKCE,GNB5,GNB1,GNG10,UBD,AKT3,PDPK1,UBE2S,MAPK9,POLR2I
Glucocorticoid Receptor Signaling	2.51e-43	7.94e-13	80	33	14	BCL2L1,NFATC2,HSPA6,SUMO1,HSPA9,HSPA8,KAT2B,NFKBIE,IKBKB,MAP2K1,MED1,A2M,IKBKG,IKBKE,SMARCB1,AGT,RAF1,NCOR2,NCOR1,SELE,NCOA2,GTF2B,CEBPA,CD247,MAP2K4,STAT1,ATM,PIK3CA,SMAD3,PIK3CD,STAT5A,PIK3CG,HSP90AB1,CDKN1C,YWHAH,ELK1,PIK3R3,PIK3R2,ICAM1,MED14,TRAF2,FGG,MAP3K14,HRAS,HMGB1,NR3C1,NFKBIA,PGR,SHC1,IFNG,CREB1,POLR2E,POLR2F,POLR2A,PLAU,HSP90AA1,POLR2L,SCGB1A1,TGFBR1,TAB1,UBE2I,FOXO3,SOS1,IL10,TBP,NF…	NFATC3,HSPA4,CDKN1A,PRKAA1,MAPK14,AKT1,MAP2K7,STAT3,JUN,MAP3K7,MAPK3,JAK2,JAK3,PIK3R1,JAK1,NFKB1,RELA,PRKAB2,TRAF6,FOS,CHUK,AR,SMAD2,EP300,MAPK8,FKBP4,ESR1,PTGES3,CSF2,SRA1,CDK7,CREBBP,BCL2	PTGS2,POLR2I,TAF7L,GTF2E1,PRKAG1,GTF2H2,TSC22D3,ERCC3,PRKAA2,FKBP5,AKT3,PRKACA,MAPK9,SMARCA4
Protein Kinase A Signaling	2.51e-14	5.01e-13	56	32	26	NFATC2,PTK2,NFKBIB,NFKBIA,NFKBIE,MYL6,PRKCQ,MAP2K1,NGFR,MYL1,RAF1,RHOA,PTPN22,PTPRD,PPP1R1B,CDKN3,HIST1H1A,CDC25C,YWHAH,ELK1,DUSP9,HIST1H1B,NFKB2,PYGM,PXN,PRKCI,TGFBR1,H1F0,PLCB4,SIRPA,CAMK2D,CDC25B,CAMK2G,CREB1,PLCL1,PTPN21,PRKAR1A,HIST1H1D,PTPN2,PTPN1,SMAD3,PTPN6,PTPN5,PTPN18,CDC27,CDC26,PTPN11,AKAP9,GNG5,PTPRC,BRAF,MAPK1,PPP3CB,YWHAE,PDE4D,ATF2	NFATC3,CTNNB1,PLCG2,PTK2B,YWHAZ,YWHAQ,CALM1 (includes others),GNB2L1,MAPK3,YWHAB,NFKB1,RELA,YWHAG,PPP1R14A,PRKCH,PRKCA,CDC25A,PRKCB,CHUK,CAMK2B,CAMK2A,PRKCZ,PRKCG,EP300,TDP2,PRKCD,GSK3A,PLCG1,FLNA,HIST3H3,PRKD1,CREBBP	PTGS2,PRKAG1,AKAP13,MYL9,PLCH2,RYR2,GNG10,APEX1,PDE7B,TTN,TCF4,TCF3,GNB5,PDIA3,PRKCE,HIST2H3C,PRKAR1B,GNB1,PTPN4,PPP1CC,GNAS,GSK3B,PTEN,PRKACA,CREM,PLN
Phospholipase C Signaling	3.16e-17	3.98e-12	39	30	12	HDAC3,HDAC6,HRAS,NFATC2,MYL6,PRKCQ,MAP2K1,CD247,MYL1,CD79B,CD79A,PEBP1,FCER1G,ARHGEF6,RAF1,GRAP2,NFKB2,PRKCI,PLCB4,SHC1,FCGR2B,CREB1,FCGR2A,RHOC,PLA2G4B,RHOA,LYN,MARCKS,ITK,SOS1,GRB2,CD3E,GNG5,MEF2D,LAT,MAPK1,PPP3CB,LCK,ATF2	HDAC1,NFATC3,HDAC5,HDAC4,HDAC7,SRC,FYN,PLCG2,PLCG1,HDAC2,CALM1 (includes others),GNB2L1,MAPK3,ZAP70,NFKB1,RELA,PPP1R14A,PRKCH,ARHGEF12,PRKCA,PRKCB,PRKCD,PRKCG,PRKCZ,LCP2,EP300,SYK,CREBBP,PRKD1,BTK	RPS6KA3,PLA2G10,PRKCE,GNB5,GNB1,GNAS,GNG10,ARHGEF1,PLA2G6,RHOJ,PLD3,MYL9
Role of NFAT in Cardiac Hypertrophy	2.51e-18	2.51e-17	32	28	15	HDAC3,HDAC6,HRAS,ATM,IL6ST,MAP2K1,MAP2K6,MAP2K4,RAF1,CAMK1,PIK3CA,PIK3CD,PIK3CG,MAPK1,PIK3R3,PIK3R2,PRKCI,TGFBR1,PLCB4,SHC1,CAMK2D,CAMK2G,PLCL1,GNG5,PRKAR1A,PRKCQ,GATA4,SOS1,IL6,GRB2,MEF2D,PPP3CB	HDAC1,HDAC2,HDAC5,HDAC4,HDAC7,SRC,MAPK14,AKT1,PLCG1,MAP2K7,CALM1 (includes others),MAP3K7,GNB2L1,MAPK3,PIK3R1,MAPK8,PRKCH,IGF1R,PRKCA,PRKCB,PRKCD,CAMK2B,CAMK2A,PRKCZ,PRKCG,EP300,PLCG2,PRKD1	CAMK1D,PRKCE,PRKAG1,GNB1,GNAS,GNG10,GSK3B,PLCH2,GNB5,AKT3,PDIA3,PRKAR1B,PRKACA,MAPK9,CSNK1A1
B Cell Receptor Signaling	6.31e-48	6.31e-12	66	27	8	BCL2L1,NFATC2,PTK2,CFL1,NFKBIB,PAG1,HRAS,NFKBIA,GAB2,NFKBIE,IKBKB,MAP2K1,RAP2A,IKBKG,IKBKE,PIK3CG,CD79B,ETS1,CD79A,MAP3K8,MAP2K4,INPPL1,ATF2,PIK3CA,PIK3CD,MAP3K4,MAP3K5,ELK1,PIK3R3,PIK3R2,RAF1,MAP3K14,LYN,MALT1,ATM,SHC1,CSK,RPS6KB1,CAMK2D,CD22,CAMK2G,FCGR2B,CREB1,FCGR2A,PAX5,MAP2K6,NFKB2,PRKCQ,GAB1,PTPN6,INPP5D,SOS1,VAV1,PTPN11,DAPP1,RASSF5,MAP3K11,GRB2,PTPRC,MAP3K3,MAPK1,PPP3CB,BCL6,VAV3,BCL10,C…	NFATC3,CALM1 (includes others),MAPK14,PLCG2,PTK2B,MAP2K7,ABL1,EGR1,JUN,MAP3K7,MAPK3,PIK3R1,NFKB1,RELA,PRKCB,CAMK2A,CAMK2B,CHUK,MTOR,EP300,MAPK8,AKT1,SYK,VAV2,GSK3A,CREBBP,BTK	TCF3,INPP5K,GSK3B,PTEN,AKT3,PDPK1,MAPK9,CDC42
Production of Nitric Oxide and Reactive Oxygen Species in Macrophages	3.98e-32	3.16e-12	51	27	9	PPP2R1B,IKBKE,NFKBIB,ATM,NFKBIE,IKBKB,PRKCQ,MAP2K1,IKBKG,IFNGR2,MAP2K4,TYK2,PIK3CG,APOF,SERPINA1,MAP3K8,SPI1,STAT1,PIK3CA,PIK3CD,MAP3K4,MAP3K5,IFNGR1,MAPK1,PIK3R3,PIK3R2,NFKB2,PRKCI,PPP2CB,NOS2,NFKBIA,SIRPA,IFNG,TNF,PPARA,RHOC,RHOA,CAT,PTPN6,IRF1,TNFRSF1B,ORM1,TNFRSF1A,IRF8,TLR2,MAP3K11,MAP3K14,TLR4,MAP3K3,PPP2R5A,NGFR	MAPK14,AKT1,PLCG1,MAP2K7,JUN,MAP3K7,MAPK3,JAK2,JAK3,PIK3R1,JAK1,NFKB1,MAPK8,PPP1R14A,PRKCH,FOS,PRKCA,PRKCB,PRKCD,PRKCG,CHUK,PRKCZ,RELA,PLCG2,PPP2CA,PRKD1,CREBBP	PPP2R1A,PPP1CC,PCYOX1,PRKCE,HOXA10,RHOJ,AKT3,MAPK9,APOL1
IL-8 Signaling	3.98e-24	3.16e-13	42	27	11	BCL2L1,PTK2,MAP4K4,LIMK2,PIK3CD,HRAS,LIMK1,IKBKB,RHOC,MAP2K1,IKBKG,MAP2K4,FLT4,RAF1,EGF,FLT1,TEK,ATM,PIK3CA,RPS6KB1,PIK3CG,NFKBIB,MAPK1,PIK3R3,PIK3R2,IKBKE,IRAK2,IRAK3,IRAK1,KDR,ITGAM,PRKCI,ITGB2,ICAM1,CDH1,PRKCQ,RHOA,BRAF,CCND3,GNG5,GNA12,IRAK4	PRKCH,EGFR,AKT1,PTK2B,JUN,GNB2L1,MAPK3,PIK3R1,NFKB1,RELA,SRC,TRAF6,FOS,PRKCA,PRKCB,CHUK,PRKCG,PRKCD,PRKCZ,MTOR,LASP1,MAPK8,CCND1,CCND2,EIF4EBP1,PRKD1,BCL2	PTGS2,PRKCE,GNAS,GNB5,GNB1,PLD3,GNG10,RHOJ,AKT3,MAPK9,MYL9
Axonal Guidance Signaling	2.51e-11	7.94e-13	61	27	35	PRKCI,NFATC2,PTK2,CFL1,CRKL,LIMK2,GNAO1,HRAS,ATM,RASSF5,MYL6,PRKCQ,MAP2K1,WASL,MYL1,CRK,NTRK3,SEMA4D,EGF,FZD5,FZD7,ARHGEF6,PIK3CA,PIK3CD,NTRK1,NTRK2,PIK3CG,GNG5,PIK3R3,PIK3R2,RAF1,CXCR4,MKNK1,LIMK1,PXN,ERBB2,EPHA4,PLCB4,SHC1,NGFR,PLCL1,PRKAR1A,ABLIM3,EIF4E,RHOA,WAS,GLI1,LRRC4C,BMP4,NCK1,SOS1,PLXNA3,PTPN11,ACTR2,MET,GRB2,GNA12,MAPK1,PPP3CB,SDC2,ECE2	NFATC3,EPHA2,COPS5,PLCG2,PLCG1,ABL1,FYN,GNB2L1,MAPK3,PIK3R1,RGS3,PRKCH,ARHGEF12,EPHB6,PRKCA,PRKCB,PRKCD,PRKCG,PRKCZ,SDCBP,SEMA7A,RASA1,NCK2,AKT1,CDK5,LNPEP,PRKD1	ERAP2,EFNB1,PRKAR1B,PRKAG1,AKT3,MYL9,FZD3,TUBA1C,TUBA1B,GNG10,ADAMTS8,NRP1,PLCH2,ARPC3,PDGFB,DPYSL5,GNB5,PDIA3,PRKCE,FES,ADAM23,BCAR1,GNB1,SEMA3B,GNAS,ARPC1B,PLXNA1,GSK3B,RND1,PRKACA,PAK4,BAIAP2,PAK6,WNT7B,CDC42
Glioma Signaling	1e-34	2e-17	33	26	6	PDGFRB,PDGFRA,HRAS,ATM,MAP2K1,RAF1,EGF,RBL1,RBL2,CAMK1,PIK3CA,PIK3CD,RB1,PIK3CG,MAPK1,PIK3R3,PIK3R2,CDKN2B,CDKN2A,SHC1,CDKN2D,CAMK2D,CAMK2G,PRKCQ,PA2G4,E2F5,E2F4,PRKCI,E2F1,SOS1,GRB2,CDK4,TFDP1	CDKN2C,CDKN1A,EGFR,PLCG2,PLCG1,ABL1,CALM1 (includes others),MAPK3,PIK3R1,SIN3A,PRKCH,IGF1R,PRKCA,PRKCB,CAMK2A,CAMK2B,PRKCD,PRKCZ,MTOR,PRKCG,MDM2,TP53,AKT1,CCND1,CDK6,PRKD1	PDGFB,CAMK1D,SUV39H1,PRKCE,PTEN,AKT3
p70S6K Signaling	1.26e-26	6.31e-14	32	25	6	PPP2R1B,PIK3CD,HRAS,ATM,MAP2K1,AGT,RAF1,CD79A,PIK3CA,RPS6KB1,PIK3CG,YWHAH,MAPK1,PIK3R3,PIK3R2,CD79B,LYN,YWHAE,PRKCI,PLCB4,SHC1,PLCL1,PRKCQ,BCAP31,F2,SOS1,IL2RG,PPP2CB,GRB2,MAPT,PPP2R5A,CD19	PRKCH,EGFR,PLCG2,PLCG1,YWHAZ,YWHAQ,MAPK3,PIK3R1,JAK1,YWHAB,YWHAG,SRC,IL4R,PRKCA,PRKCB,PRKCD,PRKCG,PRKCZ,MTOR,AKT1,PPP2CA,IRS1,SYK,PRKD1,BTK	PPP2R1A,PDIA3,PRKCE,PLCH2,AKT3,PDPK1
ERK/MAPK Signaling	2e-21	2e-14	41	25	15	PPP2R1B,PTK2,CRKL,HRAS,ATM,MAP2K1,ELF1,CRK,TLN1,RAF1,STAT1,PIK3CA,PIK3CD,PIK3CG,ETS2,YWHAH,ETS1,PIK3R3,PXN,DUSP9,MYC,PIK3R2,PRKCI,MKNK1,SRF,SHC1,CREB1,PPARG,PRKAR1A,EIF4E,PLA2G4B,SOS1,MOS,GRB2,PPP2CB,HSPB2,ELK1,BRAF,MAPK1,PPP2R5A,ATF2	HSPB7,PLCG2,PTK2B,YWHAZ,STAT3,YWHAQ,FYN,MAPK3,PIK3R1,YWHAB,YWHAG,PPP1R14A,SRC,FOS,PRKCA,PRKCB,PRKCD,PRKCG,EP300,ESR1,PPP2CA,PLCG1,EIF4EBP1,HIST3H3,CREBBP	PPP2R1A,PLA2G10,PPP1CC,VRK2,PRKAG1,HSPB1,PRKCE,PLA2G6,PRKACA,PRKAR1B,PAK4,HIST2H3C,MAPKAPK5,BCAR1,PAK6
RAR Activation	6.31e-19	2.51e-16	38	25	18	KAT2B,SMAD3,MAP2K1,MED1,REL,MAP2K4,MAP3K5,NCOR2,NCOR1,AKR1C3,RARA,RARB,ZBTB16,PIK3CA,PIK3CD,PPARGC1A,PIK3CG,MAPK1,PIK3R3,PIK3R2,PML,NFKB2,PRKCI,SMARCB1,CSK,RXRA,RXRB,TNIP1,IL3RA,PRKAR1A,PRKCQ,CSNK2A2,CSNK2A1,SNW1,NRIP1,STAT5B,STAT5A,CCNH	CSF2RB,SRC,SMAD1,SMAD2,MAPK14,AKT1,JUN,JAK2,PIK3R1,NFKB1,RELA,PRKCH,FOS,PRKCA,PRKCB,PRKCD,PRKCG,PARP1,PRKCZ,EP300,MAPK8,SRA1,CDK7,PRKD1,CREBBP	RDH5,SMAD9,PRKCE,PRKAG1,GTF2H2,ERCC3,NR2F1,NR2F2,PTEN,GNAS,AKT3,PRKACA,PRKAR1B,PDPK1,MAPK9,SMARCA4,CSNK2B,CRABP1
Xenobiotic Metabolism Signaling	3.98e-17	1.29e-08	50	25	14	PPP2R1B,SUMO1,HRAS,ATM,NQO2,CAT,MGST3,MAP2K1,MED1,MAP2K6,MAP2K4,IL1A,PIK3CG,RAF1,NCOR2,AHR,MAP3K8,CAMK1,NFE2L2,NDST2,PIK3CD,PPARGC1A,MAP3K4,MAP3K5,HSP90AB1,MAPK1,PIK3R3,MAPK7,NFKB2,PIK3R2,PRKCI,NOS2,CAMK2D,CAMK2G,SULT1A1,RXRA,TNF,PIK3CA,PRKCQ,NR1I3,PPP2CB,NRIP1,IL6,MAP3K11,GSTP1,MAP3K14,MAP3K3,HSP90AA1,MAF,PPP2R5A	HDAC5,HDAC4,MAPK14,MAP2K7,MAP3K7,MAPK3,PIK3R1,NFKB1,MAPK8,PRKCH,PRKCA,PRKCB,PRKCD,CAMK2B,CAMK2A,PRKCZ,PRKCG,EP300,RELA,PTGES3,PPP2CA,SRA1,RBX1,PRKD1,CREBBP	PPP2R1A,UGT2B4,CHST12,CAMK1D,HS3ST1,GRIP1,SULT2A1,PRKCE,KEAP1,ALDH6A1,ALDH1B1,MAPK9,FTL,CUL3
PI3K Signaling in B Lymphocytes	2e-36	1.58e-11	45	24	5	NFATC2,NFKBIB,HRAS,NFKBIA,NFKBIE,IKBKB,MAP2K1,IKBKG,IKBKE,RAF1,CD79A,PPP3CB,PIK3CA,PIK3CD,PIK3CG,MAPK1,PIK3R2,C3,NFKB2,MALT1,PRKCI,PLCB4,CAMK2D,CAMK2G,FCGR2B,CD40,CREB1,PLCL1,BLK,LYN,FOXO3,INPP5D,VAV1,BCL10,DAPP1,CBL,IRS4,ELK1,PTPRC,TLR4,CD79B,ATF6B,ATF2,VAV3,CD19	NFATC3,FYN,PLCG2,PLCG1,ABL1,CALM1 (includes others),MAPK3,PIK3R1,NFKB1,RELA,IL4R,FOS,PRKCB,CHUK,CAMK2B,CAMK2A,JUN,AKT1,SYK,VAV2,IRS1,IRS2,PRKCZ,BTK	PLCH2,PTEN,AKT3,PDIA3,PDPK1
PI3K/AKT Signaling	2e-34	3.98e-15	42	24	9	BCL2L1,PPP2R1B,NFKBIB,CDKN1B,HRAS,NFKBIA,GAB2,ILK,GAB1,IKBKB,MAP2K1,IKBKG,IKBKE,TYK2,CDC37,RAF1,MAP3K8,INPPL1,PIK3CA,PIK3CD,PIK3CG,HSP90AB1,YWHAH,MAPK1,PIK3R3,PIK3R2,NFKB2,YWHAE,SHC1,RPS6KB1,EIF4E,NFKBIE,FOXO3,INPP5D,SOS1,MAP3K5,PPP2CB,GRB2,HSP90AA1,RHEB,PPP2R5A,MCL1	CDKN1A,CTNNB1,AKT1,YWHAZ,YWHAQ,MAPK3,JAK2,JAK3,PIK3R1,JAK1,YWHAB,NFKB1,RELA,YWHAG,CHUK,PRKCZ,MTOR,MDM2,TP53,PPP2CA,GSK3A,CCND1,EIF4EBP1,BCL2	PPP2R1A,PTGS2,INPP5K,GSK3B,PTEN,AKT3,PDPK1,TSC2,MAPK8IP1
Tec Kinase Signaling	6.31e-30	6.31e-12	46	24	9	PTK2,GNAO1,ATM,TNFRSF10B,TNFRSF10A,MAP2K4,TYK2,MS4A2,YES1,STAT6,FCER1G,STAT4,FCER1A,STAT2,STAT1,PIK3CA,TEC,PIK3CD,PIK3CG,PIK3R3,PIK3R2,FADD,BMX,GTF2I,PRKCI,LYN,TNF,FASLG,BLK,RHOC,HCK,RHOA,WAS,NFKB2,ITK,VAV1,VAV3,PRKCQ,STAT5B,STAT5A,GNG5,GNA12,TLR4,FAS,TXK,LCK	SRC,PLCG2,PTK2B,STAT3,FYN,GNB2L1,JAK2,JAK3,PIK3R1,JAK1,NFKB1,MAPK8,PRKCH,FOS,PRKCA,PRKCB,PRKCD,PRKCG,PRKCZ,RELA,VAV2,PLCG1,PRKD1,BTK	PRKCE,GNB5,GNG10,GNAS,GNB1,RHOJ,PAK4,PAK6,MAPK9
PPARÎ±/RXRÎ± Activation	7.94e-23	1.26e-11	42	24	11	MAP4K4,GHR,NFKBIB,HRAS,IKBKE,SMAD3,IKBKB,INSR,MED1,IKBKG,MAP2K4,RAF1,NCOR2,NCOR1,NCOA6,IL18RAP,PPARGC1A,HSP90AB1,MED12,MAPK1,GOT2,MAP3K14,NFKB2,TGFBR1,NFKBIA,PLCB4,SHC1,RXRA,PLCL1,NR2C2,PRKAR1A,IL1RAP,NFKBIE,SOS1,MAP2K1,IL6,STAT5B,GRB2,BMPR2,HSP90AA1,PPARA,MAP2K6	MED23,PRKAA1,MAPK14,PLCG2,PLCG1,MAP2K7,CAND1,JUN,MAP3K7,MAPK3,JAK2,NFKB1,RELA,PRKAB2,TRAF6,PRKCA,PRKCB,CHUK,SMAD2,AP2A2,EP300,MAPK8,IRS1,CREBBP	ACVR1B,PRKAG1,PDIA3,GNAS,NR2F1,PRKAA2,INS,PLCH2,PRKACA,PRKAR1B,ABCA1
GNRH Signaling	2.51e-19	2e-14	27	24	9	PTK2,HRAS,MAP2K1,MAP2K6,MAP2K4,RAF1,EGF,MAP3K8,MAP3K3,MAP3K4,MAP3K5,MAPK1,MAPK7,NFKB2,PRKCI,PLCB4,CAMK2D,CAMK2G,CREB1,PRKAR1A,PRKCQ,SOS1,GRB2,MAP3K11,ELK1,MAP3K14,ATF2	SRC,EGFR,MAPK14,MAP2K7,DNM2,EGR1,JUN,MAP3K7,MAPK3,NFKB1,RELA,PRKCH,FOS,PRKCA,PRKCB,PRKCD,CAMK2B,CAMK2A,PRKCZ,PRKCG,EP300,MAPK8,PRKD1,CREBBP	GNAS,PRKAG1,PRKCE,PRKACA,PRKAR1B,PAK4,PAK6,MAPK9,CDC42
Role of Osteoblasts, Osteoclasts and Chondrocytes in Rheumatoid Arthritis	7.94e-22	5.01e-08	50	23	10	MMP14,TNFSF11,IKBKE,NFKBIB,ATM,BIRC3,NFATC2,NFKBIE,IKBKB,XIAP,IKBKG,MAP2K4,IL1A,MAP3K5,SMURF1,IL6,FZD5,IL18RAP,FZD7,PIK3CA,PIK3CD,TRADD,PIK3CG,MAPK1,PIK3R3,PIK3R2,BMPR2,TRAF2,NFKBIA,TRAF5,IFNG,IL36RN,IL18R1,BIRC2,TNF,TNFRSF11A,MAP2K6,IL1RAP,BMP4,TNFRSF1B,SFRP4,TNFRSF1A,IL10,TAB2,CBL,CASP9,RUNX2,MAP3K14,PPP3CB,NGFR	NFATC3,CALM1 (includes others),SMAD1,CTNNB1,AKT1,PTK2B,MAP2K7,JUN,MAP3K7,MAPK3,PIK3R1,NFKB1,RELA,SRC,TRAF6,FOS,CHUK,MAPK8,MAPK14,CSF2,SPP1,APC,BCL2	TCF4,FZD3,SMAD9,TCF3,LRP1,GSK3B,AKT3,MAPK9,WNT7B,CSNK1A1
Colorectal Cancer Metastasis Signaling	1.58e-15	2e-10	44	22	17	BCL2L1,MMP14,HRAS,ATM,TGFBR1,MSH6,SMAD3,MAP2K1,IFNGR1,MAP2K4,TYK2,EGF,IL6,FZD5,STAT1,FZD7,PIK3CA,PIK3CD,PIK3CG,MAPK1,PIK3R3,PIK3R2,CDH1,MYC,BIRC5,NOS2,GNG5,IFNG,IL6R,TNF,PRKAR1A,RHOC,RHOA,IL6ST,NFKB2,E2F4,SOS1,TNFRSF1A,CASP9,TLR2,TLR3,GRB2,BRAF,TLR4	EGFR,SMAD2,CTNNB1,AKT1,STAT3,JUN,PTGER3,GNB2L1,MAPK3,JAK2,JAK3,PIK3R1,JAK1,NFKB1,RELA,SRC,FOS,MAPK8,TP53,CASP3,CCND1,APC	PTGS2,FZD3,TCF3,TCF4,PRKAG1,GNB1,LRP1,GNG10,GSK3B,GNB5,AKT3,PRKACA,PRKAR1B,RHOJ,MAPK9,WNT7B,GNAS
NF-kB Signaling	1e-60	1.2e-06	83	21	5	TRAF2,PDGFRB,TNFSF11,TRADD,CD40LG,MAP4K4,GHR,NFKBIB,EIF2AK2,HRAS,NFKBIA,PDGFRA,NFKBIE,IKBKB,TNFRSF17,BMPR1B,TRAF3,IKBKG,IL1A,FLT4,PIK3CG,RAF1,EGF,FLT1,LTBR,MAP3K8,TANK,TBK1,TIRAP,PIK3CA,PIK3CD,NTRK1,NTRK2,NTRK3,TAB1,MALT1,PIK3R3,PIK3R2,FADD,IRAK3,NFKB2,IRAK1,MAP3K14,IRAK4,BRAF,TGFBR1,ATM,SIGIRR,TNFRSF1A,NGFR,IL36RN,FCER1G,CD40,LTA,TNIP1,TNFRSF11A,PRKCQ,UBE2V1,TRAF5,CASP8,CSNK2A2,CSNK2A1,FGFR1,RIP…	HDAC1,CREBBP,IGF1R,HDAC2,PELI1,TRAF6,AKT1,PRKCB,EGFR,MAP3K7,CHUK,PLCG2,PRKCZ,MAP2K7,ZAP70,PIK3R1,NFKB1,MAPK8,EP300,RELA,TDP2	AKT3,PRKACA,CSNK2B,INS,GSK3B
Prolactin Signaling	1.26e-28	1.58e-12	25	21	2	HRAS,ATM,MAP2K1,RAF1,STAT1,PRLR,PIK3CA,PIK3CD,PIK3CG,MAPK1,PIK3R3,PIK3R2,MYC,PRKCI,NR3C1,SHC1,PRKCQ,IRF1,SOCS1,SOS1,SOCS3,PTPN11,STAT5B,STAT5A,GRB2	PRKCH,PRKCB,STAT3,MAPK3,PRKCA,FYN,FOS,JUN,PRKCD,PRKCG,IRS1,PLCG2,PLCG1,PRKCZ,JAK2,PIK3R1,SP1,EP300,PRKD1,CREBBP,NMI	PDPK1,PRKCE
Type II Diabetes Mellitus Signaling	2e-25	7.94e-12	34	21	7	IKBKE,NFKBIB,NFKBIA,NFKBIE,IKBKB,INSR,IKBKG,MAP2K4,NSMAF,MAP3K5,PIK3CA,PIK3CD,TRADD,PIK3CG,MAPK1,PIK3R3,PIK3R2,NFKB2,PKM,PRKCI,TRAF2,ATM,PPARG,TNF,PRKCQ,SOCS1,SLC27A2,TNFRSF1B,SOCS3,TNFRSF1A,IRS4,ACSL6,MAP3K14,NGFR	PRKCH,PRKAB2,IRS2,MAPK3,PRKCA,PRKCB,MAP3K7,PRKAA1,PRKCD,AKT1,CHUK,PRKCZ,MAP2K7,PRKCG,PIK3R1,PRKD1,MTOR,NFKB1,MAPK8,RELA,IRS1	PRKAG1,PRKCE,PRKAA2,INS,AKT3,PDPK1,MAPK9
Fc Epsilon RI Signaling	1.58e-24	1.26e-12	31	21	7	HRAS,ATM,GAB1,MAP2K1,MAP2K6,MAP2K4,RAF1,FCER1G,FCER1A,INPPL1,PIK3CA,PIK3CD,PIK3CG,GRAP2,PIK3R3,PIK3R2,LYN,MS4A2,PRKCI,TNF,PRKCQ,PLA2G4B,INPP5D,SOS1,VAV1,PTPN11,GRB2,IL3,LAT,MAPK1,VAV3	PRKCH,AKT1,MAPK3,PRKCA,SYK,PRKCB,FYN,PRKCD,PRKCG,VAV2,MAPK14,PLCG2,PLCG1,PRKCZ,MAP2K7,CSF2,PIK3R1,LCP2,MAPK8,PRKD1,BTK	PLA2G10,INPP5K,PRKCE,PLA2G6,AKT3,PDPK1,MAPK9
14-3-3-mediated Signaling	2.51e-23	3.98e-14	32	21	10	CDKN1B,HRAS,STK11,MAP2K1,TP73,MAP2K4,PIK3CG,RAF1,PIK3CA,PIK3CD,MAP3K5,YWHAH,MAPK1,PIK3R3,PIK3R2,YWHAE,PRKCI,TRAF2,ATM,PLCB4,PLCL1,TNF,PRKCQ,YAP1,TNFRSF1A,GRB2,CBL,VIM,ELK1,MAPT,SNCA,STRADA	YWHAZ,PRKCH,PRKCB,MAPK3,PRKCA,GSK3A,YWHAQ,JUN,PRKCD,SRC,PRKD1,PLCG2,AKT1,PLCG1,PRKCZ,PRKCG,PIK3R1,YWHAB,MAPK8,YWHAG,FOS	PRKCE,TUBA1C,TUBA1B,PDIA3,GSK3B,PLCH2,AKT3,MAPK9,TSC2,SRPK2
Thrombin Signaling	6.31e-19	3.31e-10	42	21	13	PTK2,GNAO1,HRAS,ATM,RHOC,MYL6,PRKCQ,MAP2K1,MYL1,RAF1,EGF,RHOA,CAMK1,PIK3CA,RPS6KB1,PIK3CG,MAPK1,PIK3R3,PIK3R2,NFKB2,PRKCI,PLCB4,SHC1,CAMK2D,CAMK2G,CREB1,PLCL1,GNG5,PIK3CD,GATA6,GATA4,GATA2,GATA3,GATA1,IKBKB,F2,SOS1,GRB2,ARHGEF6,ELK1,GNA12,TBP	PRKCH,ARHGEF12,PLCG2,MAPK3,PRKCA,PRKCB,EGFR,CAMK2A,SRC,PRKCD,MAPK14,AKT1,PLCG1,PRKCZ,CAMK2B,PIK3R1,GNB2L1,NFKB1,RELA,PRKD1,PRKCG	CAMK1D,PRKCE,GNB5,GNB1,GNAS,GNG10,ARHGEF1,PLCH2,RHOJ,AKT3,PDIA3,PDPK1,MYL9
ILK Signaling	6.31e-17	6.46e-10	38	21	12	PPP2R1B,PTK2,ATM,ILK,HIF1A,MYL6,MAP2K6,MAP2K4,MYL1,ARHGEF6,PIK3CA,PIK3CD,PIK3CG,MAPK1,PIK3R3,PXN,CDH1,MYC,PIK3R2,PPP2CB,NOS2,ITGB2,ITGB7,DSP,TNF,CREB1,CFL1,RHOC,RHOA,NFKB2,ACTN3,ACTN4,IRS4,TNFRSF1A,VIM,ATF2,PPP2R5A,KRT18	GSK3A,CASP3,NCK2,MAPK3,CCND1,PPP2CA,MUC1,FOS,JUN,IRS1,IRS2,CTNNB1,AKT1,MTOR,PIK3R1,FLNA,NFKB1,RELA,EP300,MAPK8,CREBBP	PPP2R1A,ACTN1,PTGS2,PTEN,GSK3B,CDC42,RHOJ,AKT3,SNAI2,PDPK1,MAPK9,MYL9
G-Protein Coupled Receptor Signaling	3.16e-11	6.76e-07	40	21	13	RASGRP1,NFKBIB,GNAO1,HRAS,ATM,NFKBIE,IKBKB,MAP2K1,IKBKG,IKBKE,RAF1,MAP3K8,PIK3CA,PIK3CD,ADRA2A,PIK3CG,RGS4,MAPK1,PIK3R3,PIK3R2,DUSP9,NFKB2,MC1R,NPR3,PLCB4,SHC1,CAMK2D,CAMK2G,CREB1,PRKAR1A,NFKBIA,RGS14,SOS1,ADRB2,GRB2,BRAF,AGTR2,ATF2,PDE4D,CRHR1	CREBBP,SRC,STAT3,MAPK3,PRKCA,PRKCB,FYN,CAMK2A,CAMK2B,PTGER3,AKT1,PTK2B,PRKCG,CHUK,PIK3R1,GLP1R,NFKB1,RELA,EP300,RASA1,TDP2	HCAR3,GNAS,PRKAG1,PRKCE,RGS7,APEX1,PDE7B,AKT3,PRKACA,PRKAR1B,HRH1,PDPK1,GRM3
Pancreatic Adenocarcinoma Signaling	5.01e-30	3.16e-11	37	20	6	BCL2L1,CDKN2B,RALBP1,CDKN1B,BIRC5,ATM,SMAD3,MAP2K1,CDKN2A,MAP2K4,TYK2,RAF1,EGF,STAT1,PIK3CA,PIK3CD,RB1,PIK3CG,MAPK1,PIK3R3,PIK3R2,NFKB2,ERBB2,TGFBR1,BRCA2,PA2G4,E2F5,E2F4,E2F1,GRB2,NOTCH1,CASP9,CDK2,ELK1,CDK4,RAD51,TFDP1	MAPK8,STAT3,TP53,MAPK3,CCND1,CDKN1A,CCNE1,EGFR,SMAD2,AKT1,JAK2,JAK3,PIK3R1,JAK1,ABL1,NFKB1,RELA,BCL2,MDM2,SIN3A	PTGS2,PLD3,SUV39H1,AKT3,MAPK9,CDC42
HGF Signaling	3.16e-28	1.45e-10	35	20	5	PTK2,CRKL,HRAS,ATM,GAB1,MAP2K1,MAP2K4,ELF1,PIK3CG,RAF1,MAP3K8,MAP3K11,PIK3CA,PIK3CD,MAP3K4,MAP3K5,ETS2,ETS1,PIK3R3,PIK3R2,PXN,PRKCI,CDKN2A,PRKCQ,SOS1,GRB2,PTPN11,IL6,MET,CDK2,ELK1,MAP3K14,MAP3K3,MAPK1,ATF2	PRKCH,PRKCB,STAT3,MAPK3,PRKCA,CDKN1A,FOS,JUN,MAP3K7,PRKCG,PRKCD,AKT1,PLCG2,PLCG1,PRKCZ,MAP2K7,PIK3R1,CCND1,MAPK8,PRKD1	PTGS2,AKT3,PRKCE,MAPK9,CDC42
Renin-Angiotensin Signaling	7.94e-20	1.58e-12	27	20	8	PTK2,HRAS,ATM,MAP2K1,MAP2K4,AGT,RAF1,STAT1,PIK3CA,PIK3CD,PIK3CG,MAPK1,PIK3R3,PIK3R2,NFKB2,PRKCI,SHC1,SHC3,TNF,PRKAR1A,PRKCQ,PTPN6,SOS1,GRB2,ELK1,AGTR2,ATF2	PRKCH,PRKCB,STAT3,MAPK3,PRKCA,FOS,JUN,PRKCD,PRKCG,PTK2B,MAPK14,PLCG2,PLCG1,PRKCZ,JAK2,PIK3R1,PRKD1,NFKB1,MAPK8,RELA	GNAS,PRKAG1,PRKCE,PRKACA,PRKAR1B,PAK4,PAK6,MAPK9
Androgen Signaling	1.26e-14	1e-15	21	20	12	NCOA2,PRKCI,HSP90AA1,SHC1,GNG5,GNAO1,CALR,KAT2B,SMAD3,GTF2B,CCNH,MAPK1,POLR2A,PRKAR1A,POLR2F,TBP,PRKCQ,POLR2L,NFKB2,POLR2E,GNA12	CREBBP,PRKCH,HSPA4,PRKCA,CALM1 (includes others),PRKCB,JUN,PRKCD,SRC,GNB2L1,MAPK3,PRKCZ,CCND1,PRKCG,CDK7,NFKB1,RELA,EP300,PRKD1,AR	GTF2E1,PRKCE,PRKAG1,GTF2H2,ERCC3,GNG10,GNB5,PRKACA,PRKAR1B,POLR2I,GNB1,GNAS
GÎ±q Signaling	7.94e-14	2.51e-11	27	20	11	NFATC2,NFKBIB,ATM,NFKBIE,IKBKB,PRKCQ,MAP2K1,IKBKG,IKBKE,RAF1,PIK3CA,PIK3CD,PIK3CG,RGS4,MAPK1,PIK3R3,PIK3R2,NFKB2,PRKCI,NFKBIA,PLCB4,CSK,GNG5,RHOC,RHOA,ELK1,PPP3CB	PTK2B,PRKCH,NFATC3,MAPK3,PRKCA,PRKCB,CALM1 (includes others),PRKCD,PRKCG,CHUK,GNB2L1,PLCG2,PLCG1,PRKCZ,AKT1,PIK3R1,NFKB1,RELA,PRKD1,BTK	PRKCE,GNB5,GNG10,PLD3,GNB1,RGS7,GSK3B,RHOJ,AKT3,HRH1,GNAS
Breast Cancer Regulation by Stathmin1	3.98e-13	1e-10	34	20	15	PPP2R1B,LIMK2,CDKN1B,HRAS,LIMK1,MAP2K1,RAF1,CAMK1,PIK3CA,PIK3CD,PIK3CG,MAPK1,PIK3R3,PIK3R2,PRKCI,ATM,PLCB4,SHC1,CAMK2D,CAMK2G,GNG5,PRKAR1A,PRKCQ,RHOA,E2F5,E2F4,E2F1,SOS1,PPP2CB,ARHGEF6,CDK2,GRB2,PPP2R5A,CCNE2	PRKCH,ARHGEF12,PRKCB,TP53,CDK1,PRKCA,PPP2CA,CDKN1A,CCNE1,CALM1 (includes others),CAMK2A,CAMK2B,PRKCD,GNB2L1,MAPK3,PRKCZ,PRKCG,PIK3R1,PRKD1,PPP1R14A	PPP2R1A,CAMK1D,PRKCE,PRKAG1,TUBA1B,GNAS,GNG10,ARHGEF1,GNB5,TUBA1C,PRKACA,PRKAR1B,CDC42,GNB1,PPP1CC
NRF2-mediated Oxidative Stress Response	3.98e-13	2e-08	32	20	10	AOX1,CLPP,HRAS,ATM,NQO2,CAT,MGST3,MAP2K1,MAP2K6,MAP2K4,PIK3CG,RAF1,PIK3CA,PIK3CD,DNAJB4,DNAJB11,MAPK1,PIK3R3,PIK3R2,FTH1,MAPK7,PRKCI,SQSTM1,MAF,PRKCQ,DNAJA3,UBE2K,MAP3K5,SCARB1,GSTP1,UBB,NFE2L2	PRKCH,AKT1,FOS,PRKCA,PRKCB,JUN,MAP3K7,UBE2E3,PRKCD,MAPK14,MAPK3,PRKCZ,MAP2K7,PRKCG,PIK3R1,RBX1,MAPK8,EP300,PRKD1,CREBBP	DNAJC8,KEAP1,CDC34,PRKCE,GSK3B,FKBP5,DNAJC10,MAPK9,FTL,CUL3
Aryl Hydrocarbon Receptor Signaling	5.01e-31	1.78e-08	48	19	7	POLA1,CDKN1B,ATM,NQO2,TFF1,MGST3,MED1,ATR,IL1A,NCOR2,NCOA2,AHR,RARB,CCNA2,CCNA1,CCNE2,FAS,CDK2,RB1,HSP90AB1,MAPK1,MYC,CHEK2,APAF1,CHEK1,RARA,CDKN2A,HSPB2,RBL1,RBL2,CTSD,RXRA,RXRB,TNF,FASLG,NFKB2,ESR2,E2F1,CCND3,NRIP1,TP73,IL6,GSTP1,CDK4,TFDP1,NFE2L2,HSP90AA1,TYR	MAPK8,HSPB7,CCND2,TP53,FOS,CCND1,SP1,CDKN1A,CCNE1,JUN,SRC,MAPK3,CDK6,PTGES3,NFKB1,RELA,EP300,MDM2,ESR1	NEDD8,HSPB1,NR2F1,MCM7,ALDH6A1,ALDH1B1,SMARCA4
IL-12 Signaling and Production in Macrophages	6.31e-29	1.1e-07	44	19	5	PRKCI,IKBKE,CD40LG,NFKBIB,ATM,IL12A,IKBKB,MAP2K1,IKBKG,REL,MAP2K4,APOF,STAT6,MAP3K8,SPI1,STAT1,IL12RB1,PIK3CA,IL12RB2,PIK3CD,PIK3CG,MAPK1,PIK3R3,PIK3R2,NFKB2,MYD88,IFNA1/IFNA13,NOS2,SERPINA1,IFNG,CD40,RXRA,PPARG,STAT4,PRKCQ,IRF1,ORM1,IL10,IRF8,TLR2,TNF,TLR4,MAF,IFNGR1	PRKCH,PRKCB,TRAF6,MAPK3,PRKCA,FOS,JUN,PRKCD,PRKCG,CHUK,MAPK14,AKT1,PRKCZ,PIK3R1,PRKD1,NFKB1,RELA,EP300,MAPK8	PCYOX1,MAPK9,AKT3,PRKCE,APOL1
Role of NFAT in Regulation of the Immune Response	6.31e-28	3.09e-07	52	19	8	NFATC2,NFKBIB,GNAO1,HRAS,ATM,NFKBIE,CD4,MAP2K1,CD247,IKBKAP,IKBKG,IKBKE,CD86,RAF1,CD79A,XPO1,FCER1G,FCER1A,PIK3CA,PIK3CD,PIK3CG,CSNK1D,MAPK1,PIK3R3,PIK3R2,NFKB2,CD80,MS4A2,CD28,PLCB4,FCGR2B,FCGR2A,GNG5,PRKCQ,GATA4,LYN,NFKBIA,IKBKB,ITK,SOS1,LCK,CSNK1E,GRB2,GNA12,HLA-DOA,CD79B,MEF2D,LAT,FCGR3A/FCGR3B,PPP3CB,CD3E,ATF2	GSK3A,NFATC3,MAPK3,SYK,JUN,FOS,FYN,CHUK,CALM1 (includes others),GNB2L1,PLCG2,PLCG1,AKT1,ZAP70,PIK3R1,LCP2,NFKB1,RELA,BTK	CSNK1A1,GNAS,GNB5,GNG10,GNB1,GSK3B,AKT3,HLA-DMB
Prostate Cancer Signaling	1e-27	3.16e-12	29	19	5	NFKBIB,CDKN1B,HRAS,ATM,NFKBIE,MAP2K1,RAF1,CCNE2,PIK3CA,PIK3CD,CDK2,RB1,PIK3CG,HSP90AB1,MAPK1,PIK3R3,PIK3R2,NFKB2,NFKBIA,CREB1,PA2G4,SOS1,E2F1,CASP9,GSTP1,GRB2,HSP90AA1,TFDP1,ATF2	TP53,MAPK3,CCND1,CDKN1A,CCNE1,CHUK,CTNNB1,AKT1,AR,MTOR,PIK3R1,BCL2,ABL1,NFKB1,RELA,EP300,MDM2,CREBBP,SIN3A	SUV39H1,PTEN,AKT3,PDPK1,GSK3B
IGF-1 Signaling	2e-27	3.16e-12	33	19	7	PTK2,PIK3CD,HRAS,ATM,FOXO3,MAP2K1,SRF,RAF1,PIK3CA,RPS6KB1,PIK3CG,YWHAH,MAPK1,PIK3R3,PXN,PIK3R2,PRKCI,CYR61,SHC1,IGFBP2,IGFBP6,IGFBP7,CSNK2A2,CSNK2A1,SOCS1,SOCS3,SOS1,GRB2,PTPN11,CASP9,ELK1,YWHAE,PRKAR1A	YWHAZ,IGF1R,STAT3,MAPK3,NEDD4,YWHAQ,JUN,IRS1,IRS2,RASA1,AKT1,PRKCZ,JAK2,PIK3R1,JAK1,YWHAB,MAPK8,YWHAG,FOS	PRKAG1,GRB10,AKT3,PRKACA,PRKAR1B,PDPK1,CSNK2B
ErbB Signaling	2.51e-24	1.58e-13	27	19	7	ERBB2,PIK3CD,HRAS,ATM,MAP2K1,MAP2K6,MAP2K4,RAF1,EGF,PIK3CA,RPS6KB1,PIK3CG,MAPK1,PIK3R3,PIK3R2,NRG1,NRG3,NRG2,PRKCI,ERBB3,SHC1,ERBB4,PRKCQ,NCK1,SOS1,GRB2,ELK1	PRKCH,PRKCB,NCK2,MAPK3,PRKCA,EGFR,FOS,JUN,PRKCD,PRKCG,MAPK14,AKT1,PLCG1,PRKCZ,MTOR,PIK3R1,MAPK8,PRKD1,PLCG2	PRKCE,GSK3B,PAK4,PDPK1,PAK6,MAPK9,CDC42
Leukocyte Extravasation Signaling	5.01e-22	1.66e-05	50	19	7	MMP14,PTK2,CRKL,ITGA1,ATM,RASSF5,MYL6,MSN,CTTN,WASL,MAP2K4,CRK,ARHGAP6,ARHGAP1,PECAM1,TXK,MLLT4,PIK3CA,TEC,PIK3CD,SELPLG,MAP3K4,PIK3CG,MAPK1,PIK3R3,PIK3R2,ICAM1,CXCR4,ICAM3,BMX,CDH5,PXN,PRKCI,ITGB2,SPN,FER,PRKCQ,RHOA,WAS,CTNNA1,ACTN3,RASGRP1,ITK,ACTN4,VAV1,PTPN11,EZR,ITGAL,ITGAM,VAV3	PRKCH,VAV2,SRC,PRKCA,PRKCB,PRKCD,PRKCG,PTK2B,CTNNB1,PLCG2,PLCG1,PRKCZ,ARHGAP12,BTK,PIK3R1,ABL1,MAPK8,PRKD1,MAPK14	ACTN1,CLDN18,CLDN19,PRKCE,MAPK9,BCAR1,CDC42
FcÎ³ Receptor-mediated Phagocytosis in Macrophages and Monocytes	1.58e-21	1.58e-13	26	19	8	GAB2,CBL,CRK,TLN1,YES1,RPS6KB1,PIK3CG,RAB11B,PIK3R3,PIK3R2,LYN,PXN,PRKCI,FCGR2A,FCGR3A/FCGR3B,PRKCQ,HCK,WAS,INPP5D,NCK1,VAV1,PIP5K1A,EZR,ACTR2,MAPK1,VAV3	PRKCH,VAV2,NCK2,AKT1,PRKCA,SYK,PRKCB,FYN,PRKCD,SRC,PTK2B,MAPK3,PLCG1,PRKCZ,PRKCG,PIK3R1,PRKD1,LCP2,CSF2	PLD3,ARPC3,ARPC1B,PRKCE,PLA2G6,PTEN,AKT3,CDC42
UVB-Induced MAPK Signaling	1.58e-19	3.98e-16	13	19	4	PRKCI,PIK3CA,ATM,RPS6KB1,PIK3CG,EIF4E,MAP2K1,MAPK1,PIK3R3,PIK3R2,MAP2K4,PRKCQ,PIK3CD	PRKCH,PRKCB,TP53,MAPK3,PRKCA,EGFR,FOS,JUN,PRKCD,PRKCG,MAPK14,AKT1,PRKCZ,EIF4EBP1,PIK3R1,MTOR,MAPK8,HIST3H3,PRKD1	HIST2H3C,MAPK9,PRKCE,RPS6KA3
eNOS Signaling	7.94e-14	5.01e-11	27	19	11	AQP6,HSPA6,HSPA9,HSPA8,FLT4,FLT1,CCNA2,CCNA1,STUB1,PIK3CA,PIK3CD,PIK3CG,HSP90AB1,PIK3R3,PIK3R2,CAV1,KDR,PRKCI,ATM,PRKAR1A,PRKCQ,BDKRB2,ESR2,HSPA1A/HSPA1B,CASP8,CASP9,HSP90AA1	PRKCH,PRKCB,PRKAB2,CASP3,HSPA4,PRKCA,AQP1,CALM1 (includes others),PRKCD,PRKAA1,PLCG2,PLCG1,PRKCZ,AKT1,PRKCG,PIK3R1,DNM2,PRKD1,ESR1	GNAS,PRKAG1,PRKCE,PRKAA2,CHRNB4,CHRNA5,AKT3,PRKACA,PRKAR1B,CHRNA3,PDPK1
P2Y Purigenic Receptor Signaling Pathway	1e-12	3.98e-13	21	19	11	PRKCI,PRKAR1A,PLCB4,GNG5,PIK3CA,HRAS,ATM,PIK3CD,CREB1,PIK3CG,MAP2K1,MAPK1,PIK3R3,PIK3R2,P2RY6,PRKCQ,MYC,PLCL1,RAF1,NFKB2,ATF2	PRKCH,PRKCB,MAPK3,PRKCA,FOS,JUN,PRKCD,PRKCG,GNB2L1,PLCG2,PLCG1,PRKCZ,AKT1,PIK3R1,NFKB1,RELA,EP300,PRKD1,CREBBP	PRKCE,PRKAG1,GNB1,GNAS,GNG10,PLCH2,GNB5,AKT3,PDIA3,PRKAR1B,PRKACA
Chronic Myeloid Leukemia Signaling	3.16e-34	1.17e-08	39	18	3	BCL2L1,HDAC3,CRKL,HDAC6,CDKN1B,HRAS,ATM,GAB2,SMAD3,IKBKB,MAP2K1,IKBKG,IKBKE,CRK,RAF1,PIK3CA,PIK3CD,RB1,PIK3CG,MAPK1,PIK3R3,PIK3R2,MYC,TGFBR1,CDKN2A,RBL1,RBL2,NFKB2,PA2G4,E2F5,E2F4,E2F1,SOS1,PTPN11,STAT5B,STAT5A,GRB2,CDK4,TFDP1	HDAC1,HDAC2,TP53,HDAC4,HDAC7,AKT1,CCND1,CDKN1A,CHUK,PIK3R1,MAPK3,CDK6,HDAC5,ABL1,NFKB1,MDM2,RELA,SIN3A	SUV39H1,CTBP1,AKT3
PKCÎ¸ Signaling in T Lymphocytes	7.94e-33	1.29e-05	45	18	1	NFATC2,NFKBIB,HRAS,ATM,NFKBIE,IKBKB,CD247,IKBKG,IKBKE,PIK3CG,FCER1G,MAP2K4,PIK3CA,PIK3CD,MAP3K4,CD86,GRAP2,PIK3R3,PIK3R2,MAP3K14,NFKB2,MALT1,CD28,NFKBIA,MAP3K3,CAMK2D,CAMK2G,MAP3K8,PRKCQ,BCL10,CD4,SOS1,VAV1,MAP3K5,VAV3,LCK,MAP3K11,GRB2,IL2,HLA-DOA,CD80,LAT,MAPK1,PPP3CB,CD3E	CAMK2A,NFATC3,MAPK3,FOS,JUN,VAV2,FYN,MAP3K7,CAMK2B,CHUK,PLCG2,PLCG1,ZAP70,PIK3R1,NFKB1,LCP2,RELA,MAPK8	HLA-DMB
Erythropoietin Signaling	3.98e-31	1.58e-11	28	18	3	NFKBIB,PIK3CD,HRAS,ATM,NFKBIE,MAP2K1,RAF1,PIK3CA,RPS6KB1,PIK3CG,MAPK1,PIK3R3,PIK3R2,NFKB2,PRKCI,NFKBIA,SHC1,PRKCQ,PTPN6,EPOR,SOCS1,SOCS3,SOS1,GRB2,CBL,STAT5B,STAT5A,ELK1	SRC,PRKCH,RELA,FOS,PRKCA,PRKCB,JUN,PRKCD,PRKCG,PRKD1,PLCG2,PLCG1,PRKCZ,JAK2,PIK3R1,NFKB1,AKT1,MAPK3	PDPK1,AKT3,PRKCE
Cyclins and Cell Cycle Regulation	2.51e-30	3.63e-10	31	18	3	HDAC3,PPP2CB,HDAC6,CDKN1B,ATM,PPP2R1B,ATR,RAF1,CCNA2,SKP1,CCNE2,RB1,WEE1,CUL1,CDKN2B,CDKN2A,CDKN2D,SKP2,PA2G4,CCNB3,CCNB2,E2F5,E2F4,E2F1,CCND3,CCNA1,CDK2,CDK4,CCNH,PPP2R5A,TFDP1	HDAC1,CDKN2C,HDAC2,TP53,HDAC4,HDAC7,CDK1,PPP2CA,CDKN1A,CCNE1,CCND1,CCND2,CDK6,CDK7,ABL1,HDAC5,CDC25A,SIN3A	SUV39H1,PPP2R1A,GSK3B
Telomerase Signaling	7.94e-27	3.72e-08	34	18	3	HDAC3,HDAC6,HRAS,ATM,PPP2R1B,MAP2K1,ELF1,RAF1,EGF,HSP90AB1,PIK3CA,PIK3CD,RB1,PIK3CG,ETS2,ETS1,PIK3R3,PIK3R2,MYC,SHC1,TERF2IP,HSP90AA1,IL2RA,IL2RB,E2F1,SOS1,IL2RG,TINF2,PPP2CB,TERF2,GRB2,IL2,MAPK1,PPP2R5A	HDAC1,HDAC2,TP53,HDAC4,HDAC7,MAPK3,PPP2CA,SP1,CDKN1A,PTGES3,EGFR,POT1,AKT1,TERF1,PIK3R1,ABL1,HDAC5,TERT	PPP2R1A,AKT3,PDPK1
Hereditary Breast Cancer Signaling	1.26e-22	6.03e-08	37	18	6	HDAC3,HDAC6,RFC4,HRAS,ATM,RFC1,MSH6,ATR,FANCD2,PIK3CG,RPA1,MRE11A,PIK3CA,PIK3CD,RB1,GADD45G,FANCF,PIK3R3,PIK3R2,WEE1,FANCL,CHEK2,CHEK1,BRCA2,SMARCB1,RAD51,CDC25C,POLR2E,POLR2F,POLR2A,POLR2L,NPM1,E2F1,H2AFX,CDK4,NBN,UBB	HDAC1,BRCA1,HDAC2,HDAC5,HDAC4,HDAC7,CDK1,CCND1,CDKN1A,BARD1,BLM,AKT1,CDK6,PIK3R1,UBC,TP53,EP300,CREBBP	RFC5,SMARCA4,UBD,PTEN,AKT3,POLR2I
HER-2 Signaling in Breast Cancer	5.01e-21	3.98e-12	22	18	5	ERBB2,CDKN1B,HRAS,ATM,PIK3CG,EGF,CCNE2,PIK3CA,PIK3CD,PARD6A,MAP3K5,PIK3R3,PIK3R2,NRG1,PRKCI,ERBB3,ITGB2,ITGB7,PRKCQ,SOS1,CASP9,GRB2	PRKCH,PRKCB,TP53,CDK6,PRKCA,GSK3A,CDKN1A,CCNE1,EGFR,PRKCD,PRKCG,AKT1,PLCG1,PRKCZ,PIK3R1,CCND1,MDM2,PRKD1	CDC42,PRKCE,AKT3,TSC2,GSK3B
Protein Ubiquitination Pathway	1.26e-17	1.32e-05	55	18	13	HSPA6,BIRC6,UBE2D4,PSMD6,CRYAB,USP5,PSMD3,USP7,XIAP,UBE2L3,SACS,PSMD12,USP21,SMURF1,USP50,SMURF2,SKP2,SKP1,STUB1,UBE3A,DNAJB4,HSP90AB1,DNAJB11,USP1,PSMC1,PSMC2,PSMC3,HSPA9,HSPA8,HSPB2,USP2,IFNG,PSMD1,CUL1,BIRC2,USP39,USO1,UBE2V1,BIRC3,UBE2I,UBE2H,UBE2N,UBE2A,HSPA1A/HSPA1B,USP54,FZR1,PSMD10,CBL,CDC20,PSMD13,PSMB1,UBB,HSP90AA1,PSMB5,PSMD7	BRCA1,HSPB7,UBE2E1,TRAF6,HSPA4,UBE2D2,USP4,UBC,NEDD4,UBE2D3,UBE2E3,UBE2D1,PSMA3,PSMA1,USP15,RBX1,MDM2,PARK2	UBE4B,NEDD4L,UBE2M,HSPB1,TCEB1,CDC34,THOP1,UBD,VHL,DNAJC10,DNAJC8,UBE2S,UBE2E2
Glioblastoma Multiforme Signaling	1.26e-16	1.1e-10	33	18	12	PDGFRB,PDGFRA,RPS6KB1,HRAS,ATM,MAP2K1,RAF1,EGF,FZD5,FZD7,PIK3CA,PIK3CD,RB1,PIK3CG,MAPK1,PIK3R3,NF2,CDKN1B,MYC,PIK3R2,CDKN2A,PLCB4,SHC1,PLCL1,RHOC,RHOA,E2F5,E2F4,E2F1,SOS1,CDK2,GRB2,CDK4	SRC,IGF1R,TP53,CDK6,PLCG2,MAPK3,CCND1,CDKN1A,CCNE1,EGFR,PRKCD,CTNNB1,AKT1,PLCG1,MTOR,PIK3R1,APC,MDM2	PDGFB,FZD3,TCF3,PTEN,PDIA3,GSK3B,PLCH2,RHOJ,AKT3,WNT7B,TSC2,CDC42
Regulation of the Epithelial-Mesenchymal Transition Pathway	2e-16	4.07e-07	40	18	10	PDGFRB,HRAS,ATM,HIF1A,FRS2,MAP2K1,MAP2K6,MAP2K4,TYK2,RAF1,EGF,SMURF1,FZD5,FZD7,PIK3CA,PIK3CD,PARD6A,PIK3CG,ETS1,PIK3R3,PIK3R2,CDH1,NFKB2,TGFBR1,FGF13,RHOA,SMAD3,ZEB1,FGF2,FGFR1,SOS1,PTPN11,GAB1,NOTCH1,NOTCH2,MET,GRB2,BRAF,PSEN2,MAPK1	STAT3,MAPK3,ID2,PSEN1,EGR1,EGFR,FGF12,SMAD2,CTNNB1,AKT1,APC,NFKB1,MAP2K7,JAK3,PIK3R1,JAK1,JAK2,RELA	APH1B,FZD3,TCF3,TCF4,TWIST1,TWIST2,GSK3B,AKT3,SNAI2,WNT7B
CREB Signaling in Neurons	1e-14	1.58e-11	35	18	16	GNAO1,HRAS,ATM,MAP2K1,RAF1,PIK3CA,PIK3CD,PIK3CG,GTF2B,ELK1,PIK3R3,PIK3R2,PRKCI,GRIA1,PLCB4,SHC1,CAMK2D,CAMK2G,CREB1,PLCL1,POLR2E,GNG5,POLR2A,PRKAR1A,PRKCQ,POLR2L,SOS1,GRIK1,GRIN2B,GRB2,GNA12,POLR2F,TBP,MAPK1,ATF2	PRKCH,MAPK3,PRKCA,PRKCB,CALM1 (includes others),PRKCD,CAMK2B,CAMK2A,GNB2L1,AKT1,PLCG1,PRKCZ,PRKCG,PIK3R1,PLCG2,EP300,PRKD1,CREBBP	GNB5,PRKCE,PRKAG1,GNB1,GNAS,GNG10,PLCH2,GRIA2,AKT3,PDIA3,PRKAR1B,PRKACA,GRIN1,POLR2I,GRIN2A,GRM3
T Cell Receptor Signaling	1e-38	1.15e-05	45	17	0	NFATC2,RASGRP1,IKBKE,PAG1,HRAS,ATM,IKBKB,PRKCQ,MAP2K1,CD247,IKBKG,MAP2K4,RAF1,TXK,PIK3CA,TEC,PIK3CD,PIK3CG,GRAP2,PIK3R3,PIK3R2,BMX,MALT1,CTLA4,CD28,NFKBIA,CSK,NFKB2,SHB,CD8A,BCL10,CD4,ITK,SOS1,VAV1,GRB2,VAV3,CBL,LCK,ELK1,PTPRC,LAT,MAPK1,PPP3CB,CD3E	RELA,NFATC3,FOS,CALM1 (includes others),VAV2,FYN,CHUK,MAPK3,PLCG1,JUN,ZAP70,PIK3R1,NFKB1,LCP2,MAPK8,RASA1,BTK
Neuregulin Signaling	5.01e-28	1.02e-10	33	17	6	ERBB2,CRKL,CDKN1B,HRAS,MAP2K1,CRK,RAF1,EGF,DCN,RPS6KB1,HSP90AB1,MAPK1,PIK3R3,PIK3R2,NRG1,MYC,NRG2,PRKCI,ERBB3,SHC1,ERBB4,RNF41,PRKCQ,NRG3,SOS1,GRB2,PTPN11,STAT5B,STAT5A,ELK1,GRB7,HSP90AA1,TMEFF2	PRKCH,PLCG2,PRKCA,PSEN1,PRKCB,EGFR,PRKCD,SRC,MAPK3,PLCG1,PRKCZ,MTOR,PRKCG,PIK3R1,AKT1,PRKD1,CDK5	DLG4,PRKCE,PICK1,PTEN,AKT3,PDPK1
LPS-stimulated MAPK Signaling	2e-27	6.92e-10	28	17	3	IKBKE,NFKBIB,HRAS,ATM,NFKBIE,IKBKB,MAP2K1,MAP2K6,MAP2K4,MAP3K5,RAF1,PIK3CA,PIK3CD,PIK3CG,MAPK1,PIK3R3,PIK3R2,NFKB2,PRKCI,NFKBIA,SRF,IKBKG,CREB1,PRKCQ,ELK1,MAP3K14,TLR4,ATF2	PRKCH,RELA,FOS,PRKCA,PRKCB,JUN,PRKCD,PRKCG,MAP3K7,MAPK14,MAPK3,CHUK,PRKCZ,PIK3R1,NFKB1,MAPK8,PRKD1	MAPK9,PRKCE,CDC42
Natural Killer Cell Signaling	6.31e-25	5.5e-08	36	17	5	KLRC1,SH2D1B,HRAS,SH2D1A,MAP2K1,CD247,LAIR1,RAF1,FCER1G,INPPL1,PIK3CA,PIK3CD,PIK3CG,MAPK1,PIK3R3,PIK3R2,PRKCI,ATM,SHC1,NCR1,FCGR2A,PRKCQ,KIR2DL5A,PTPN6,INPP5D,NCK1,SOS1,VAV1,PTPN11,LCK,GRB2,KIR2DL4,LAT,FCGR3A/FCGR3B,SIGLEC7,VAV3	PRKCH,PRKCB,MAPK3,PRKCA,SYK,VAV2,FYN,PRKCD,PRKCG,PLCG2,PLCG1,PRKCZ,AKT1,ZAP70,PIK3R1,LCP2,PRKD1	PAK4,PAK6,AKT3,PRKCE,INPP5K
Endothelin-1 Signaling	6.31e-16	3.47e-07	38	17	10	PRDX6,HRAS,ATM,GAB1,CASP10,CASP14,ECE2,ECE1,RAF1,PIK3CA,PIK3CD,PIK3CG,MAPK1,MAPK6,PIK3R2,GNAO1,PIK3R3,MYC,MAPK7,PRKCI,NOS2,PLCB4,SHC1,SHC3,PLCL1,PRKCQ,PLA2G4B,CASP6,CASP7,CASP4,CASP2,SOS1,CASP1,CASP8,CASP9,GRB2,GNA12,BRAF	PRKCH,PRKCB,CASP3,PLCG2,PRKCA,FOS,JUN,PRKCD,SRC,MAPK14,MAPK3,PLCG1,PRKCZ,PRKCG,PIK3R1,MAPK8,PRKD1	PTGS2,PTGS1,PLA2G10,PLA2G6,PRKCE,PLD3,PDIA3,PLCH2,MAPK9,GNAS
Cardiac Hypertrophy Signaling	1.58e-14	7.76e-08	45	17	16	GNAO1,HRAS,ATM,MYL6,EIF4E,MAP2K1,MAP2K6,MAP2K4,MYL1,SRF,PIK3CG,RAF1,RHOA,MAP3K8,PIK3CA,RPS6KB1,ADRA2A,MAP3K4,MAP3K5,MAPK1,PIK3R3,PIK3R2,MAP3K14,TGFBR1,PLCB4,MEF2D,CREB1,IL6R,GNG5,PIK3CD,PRKAR1A,RHOC,GATA4,PLCL1,SOS1,GRB2,TAB1,IL6,MAP3K11,ADRB2,ELK1,GNA12,MAP3K3,PPP3CB,ATF2	GNB2L1,IGF1R,MAPK3,JUN,PLCG2,CALM1 (includes others),MAP3K7,IRS1,MAPK14,AKT1,PLCG1,MAP2K7,PIK3R1,MTOR,MAPK8,EP300,CREBBP	PRKAR1B,HSPB1,PRKAG1,PDIA3,CACNA1C,GNG10,GSK3B,PLCH2,GNB5,GNAS,PRKACA,HAND2,RHOJ,MAPK9,GNB1,MYL9
Ephrin Receptor Signaling	3.16e-13	2.51e-11	34	17	17	PTK2,MAP4K4,CRKL,LIMK2,GNAO1,HRAS,LIMK1,MAP2K1,WASL,SORBS1,CRK,RAF1,EGF,PIK3CG,MAPK1,PXN,CXCR4,MAP3K14,EPHA4,SHC1,CREB1,GNG5,CFL1,RHOA,WAS,NCK1,SOS1,SDC2,PTPN11,GRIN2B,GRB2,GNA12,ACTR2,ATF2	SRC,STAT3,NCK2,MAPK3,FYN,EPHA2,SDCBP,GNB2L1,AKT1,DOK1,JAK2,RGS3,ABL1,EPHB6,EP300,RASA1,CREBBP	PDGFB,EFNB1,GNAS,GNB5,GNB1,GNG10,GRIN3B,GRIN3A,ARPC3,AKT3,ARPC1B,PAK4,GRIN1,CDC42,BCAR1,PAK6,GRIN2A
Virus Entry via Endocytic Pathways	3.98e-12	5.01e-09	16	17	4	PRKCI,ITGB2,ITGB7,PIK3CA,HRAS,ATM,PIK3CD,PIK3CG,AP2M1,PIK3R3,PIK3R2,ITGA1,PRKCQ,ITGAL,AP1B1,CAV1	SRC,PRKCH,PRKCA,PRKCB,FYN,PRKCD,PRKCG,AP2B1,PLCG2,PLCG1,PRKCZ,PIK3R1,AP2A2,ABL1,FLNA,DNM2,PRKD1	CXADR,PRKCE,FOLR1,CDC42
AMPK Signaling	1.58e-10	5.01e-11	30	17	17	PPP2R1B,PIK3CD,ATM,KAT2B,PPARGC1A,FOXO3,INSR,FOXO4,PFKP,CCNA2,PPM1B,PIK3CA,RPS6KB1,ADRA2A,PIK3CG,MAPK1,PIK3R3,PIK3R2,SIRT1,STK11,SMARCB1,CREB1,PRKAR1A,PFKFB3,PPP2CB,HNF4A,STRADA,ADRB2,PPP2R5A,ATF2	SRC,PRKAB2,EIF4EBP1,PPP2CA,CDKN1A,CAB39,MAP3K7,PRKAA1,IRS1,MAPK14,AKT1,MTOR,IRS2,PIK3R1,CCND1,EP300,CREBBP	PPP2R1A,ACACA,PPM1A,GNAS,PRKAG1,SMARCA4,PRKAA2,CHRNB4,CHRNA5,AKT3,PRKACA,PRKAR1B,CHRNA3,PDPK1,INS,TSC2,CFTR
Corticotropin Releasing Hormone Signaling	7.94e-10	1.38e-08	17	17	6	PRKCI,NOS2,ATF2,IVL,GNAO1,MEF2D,CREB1,MAP2K1,MAPK1,FASLG,PRKAR1A,ELK1,PRKCQ,CRHR1,RAF1,GLI1,BRAF	PRKCH,NR4A1,MAPK3,PRKCA,CALM1 (includes others),PRKCB,JUN,PRKCD,PRKCG,MAPK14,PLCG2,PLCG1,PRKCZ,CREBBP,EP300,PRKD1,FOS	PTGS2,GNAS,PRKAG1,PRKCE,PRKACA,PRKAR1B
mTOR Signaling	2.95e-09	1.7e-07	29	17	12	PPP2R1B,EIF3D,HRAS,ATM,HIF1A,RHOC,RPS5,DGKZ,PIK3CA,EIF3B,RPS6KB1,EIF3E,PIK3CG,MAPK1,PIK3R3,PIK3R2,PRKCI,STK11,PIK3CD,EIF4E,RHOA,PPP2CB,INSR,PRKCQ,RPS4X,EIF3A,RHEB,PPP2R5A,EIF4A3	PRKCH,PRKAB2,RPS20,MAPK3,PRKCA,PPP2CA,PRKCB,PRKCD,PRKAA1,IRS1,AKT1,PRKCZ,MTOR,PRKCG,PIK3R1,EIF4EBP1,PRKD1	PPP2R1A,RPS6KA3,PLD3,PRKAG1,PRKCE,PRKAA2,EIF3G,RHOJ,AKT3,PDPK1,INS,TSC2
IL-6 Signaling	2e-34	2.57e-06	48	16	4	CRP,IKBKE,MAP4K4,NFKBIB,HRAS,ATM,IL36RN,IL6ST,IKBKB,MAP2K1,IKBKG,MAP2K4,SRF,RAF1,A2M,IL18RAP,PIK3CA,PIK3CD,PIK3CG,MAPK1,PIK3R3,PIK3R2,NFKB2,TRAF2,NFKBIA,HSPB2,SHC1,IL6R,TNF,IL1RAP,MCL1,SOCS1,NFKBIE,IL1A,CSNK2A2,CSNK2A1,TNFRSF1B,SOCS3,SOS1,TNFRSF1A,MAP2K6,GRB2,TAB1,IL6,ELK1,MAP3K14,PTPN11,NGFR	HSPB7,RELA,STAT3,TRAF6,FOS,JUN,MAP3K7,CHUK,MAPK14,AKT1,JAK2,PIK3R1,NFKB1,MAP2K7,MAPK8,MAPK3	MAPK9,AKT3,CSNK2B,HSPB1
Acute Phase Response Signaling	6.31e-31	2.82e-05	58	16	7	CRP,IKBKE,NFKBIB,HRAS,NFKBIA,TRAF2,IL6ST,IKBKB,MAP2K1,SOS1,IKBKG,MAP2K4,IL1A,AGT,RAF1,A2M,MBL2,SERPINA1,PIK3CA,PIK3CD,SOCS3,TRADD,PIK3CG,IRAK1,MAPK1,PIK3R3,PIK3R2,C3,APCS,NFKB2,FGG,C5,NR3C1,SHC1,GRB2,IL36RN,IL6R,TNF,ECSIT,C2,SOCS1,NFKBIE,RIPK1,F2,MYD88,TNFRSF1B,ORM1,IL1RAP,TNFRSF1A,MAP2K6,MAP3K5,TAB1,IL6,ELK1,MAP3K14,HNRNPK,PTPN11,NGFR	STAT3,TRAF6,MAPK3,FOS,JUN,MAP3K7,CHUK,MAPK14,AKT1,MAP2K7,PIK3R1,NFKB1,MTOR,JAK2,RELA,MAPK8	TCF4,CRABP1,TCF3,AKT3,PDPK1,MAPK9,FTL
RANK Signaling in Osteoclasts	3.16e-30	1.23e-07	36	16	3	TNFSF11,IKBKE,NFKBIB,ATM,BIRC3,NFATC2,NFKBIE,IKBKB,MAP2K1,IKBKG,MAP2K4,PIK3CG,RAF1,MAP3K8,PIK3CA,PIK3CD,MAP3K4,MAP3K5,MAPK1,PIK3R3,PIK3R2,NFKB2,TRAF2,NFKBIA,TRAF5,BIRC2,TNFRSF11A,TAB2,XIAP,CBL,MAP3K11,ELK1,MAP3K14,MAP3K3,PPP3CB,MAP2K6	SRC,TRAF6,FOS,CALM1 (includes others),MAPK8,JUN,MAP3K7,CHUK,MAPK14,MAPK3,PTK2B,MAP2K7,PIK3R1,NFKB1,AKT1,RELA	MITF,MAPK9,AKT3
PDGF Signaling	2.51e-28	1.23e-08	31	16	3	PDGFRB,SPHK1,CRKL,HRAS,ATM,PDGFRA,MAP2K1,MAP2K4,CRK,TYK2,ABL2,RAF1,CAV1,INPPL1,PIK3CA,PIK3CD,PIK3CG,MAPK1,PIK3R3,PIK3R2,MYC,SRF,SHC1,CSNK2A2,CSNK2A1,INPP5D,STAT1,SOS1,GRB2,EIF2AK2,ELK1	SRC,STAT3,MAPK3,FOS,PRKCA,PRKCB,JUN,PLCG2,PLCG1,JAK2,JAK3,PIK3R1,JAK1,ABL1,MAPK8,RASA1	PDGFB,INPP5K,CSNK2B
Cell Cycle: G1/S Checkpoint Regulation	2.51e-27	3.98e-10	26	16	3	HDAC3,HDAC6,CDKN1B,ATM,SMAD3,ATR,SKP2,RBL2,SKP1,CCNE2,RB1,NRG1,MYC,CUL1,CDKN2B,CDKN2A,RBL1,CDKN2D,PA2G4,E2F5,E2F4,E2F1,CCND3,CDK2,CDK4,TFDP1	HDAC1,CDKN2C,HDAC2,TP53,HDAC4,HDAC7,CCND1,CDKN1A,CCNE1,CCND2,CDK6,ABL1,HDAC5,MDM2,CDC25A,SIN3A	SUV39H1,MAX,GSK3B
p53 Signaling	3.98e-27	5.89e-09	36	16	6	BCL2L1,BIRC5,ATM,KAT2B,HIF1A,PRKDC,TNFRSF10B,TNFRSF10A,MED1,ATR,GADD45G,PIK3CA,PIK3CD,RB1,PIK3CG,CSNK1D,PIK3R3,PIK3R2,PML,CHEK2,APAF1,CHEK1,PCNA,SIRT1,CDKN2A,TP53BP2,MDM4,CASP6,E2F1,TOPBP1,TP73,CDK2,CDK4,PPP1R13B,FAS,CCNK	HDAC1,BRCA1,TP53,CCND1,CDKN1A,CCND2,JUN,CTNNB1,AKT1,PIAS1,PIK3R1,MAPK8,EP300,MDM2,MAPK14,BCL2	TRIM29,STAG1,GSK3B,PTEN,AKT3,SNAI2
Regulation of IL-2 Expression in Activated and Anergic T Lymphocytes	1.58e-26	5.89e-07	30	16	1	NFATC2,NFKBIB,HRAS,NFKBIA,NFKBIE,IKBKB,MAP2K1,CD247,IKBKG,IKBKE,RAF1,TOB1,CD80,MAPK1,IL2,NFKB2,MALT1,TGFBR1,CD28,SMAD3,BCL10,SOS1,VAV1,GRB2,VAV3,ELK1,MAP2K4,LAT,PPP3CB,CD3E	NFATC3,MAPK3,FOS,CALM1 (includes others),VAV2,FYN,CHUK,SMAD2,PLCG2,PLCG1,JUN,MAP2K7,ZAP70,NFKB1,MAPK8,RELA	MAPK9
Thrombopoietin Signaling	3.98e-26	1.7e-09	22	16	1	HRAS,ATM,GAB2,MAP2K1,RAF1,STAT1,PIK3CA,PIK3CD,PIK3CG,MAPK1,PIK3R3,PIK3R2,MYC,PRKCI,SHC1,PRKCQ,SOS1,PTPN11,STAT5B,STAT5A,GRB2,MPL	PRKCH,STAT3,FOS,PRKCA,PRKCB,JUN,PRKCD,PRKCG,PLCG2,MAPK3,PLCG1,PRKCZ,JAK2,IRS2,PIK3R1,PRKD1	PRKCE
IL-3 Signaling	7.94e-26	1.86e-08	27	16	2	CRKL,HRAS,ATM,GAB2,MAP2K1,RAF1,STAT6,STAT1,PIK3CA,PIK3CD,PIK3CG,MAPK1,PIK3R3,PIK3R2,PRKCI,SHC1,IL3RA,PRKCQ,PTPN6,INPP5D,SOS1,GRB2,STAT5B,STAT5A,ELK1,IL3,PPP3CB	CSF2RB,PRKCH,STAT3,FOS,PRKCA,PRKCB,JUN,PRKCD,PRKCG,MAPK3,PRKCZ,AKT1,PIK3R1,JAK1,JAK2,PRKD1	AKT3,PRKCE
NGF Signaling	1e-24	1.55e-07	36	16	5	IKBKE,PIK3CD,HRAS,ATM,GAB1,IKBKB,MAP2K1,IKBKG,MAP2K4,CRK,MAP3K5,RAF1,MAP3K8,PIK3CA,RPS6KB1,NTRK1,MAP3K4,PIK3CG,MAPK1,PIK3R3,MAPK7,NFKB2,PIK3R2,TRAF4,SHC1,CREB1,RHOA,SOS1,GRB2,PTPN11,MAP3K11,ELK1,MAP3K14,MAP3K3,ATF2,NGFR	TP53,TRAF6,PLCG2,PRKCD,MAP3K7,MAPK3,PLCG1,PRKCZ,AKT1,CHUK,PIK3R1,NFKB1,MAPK8,EP300,RELA,CREBBP	AKT3,PDPK1,RPS6KA3,MAPK9,CDC42
EGF Signaling	2e-24	2.69e-10	21	16	2	SOS1,GRB2,SRF,SHC1,STAT1,PIK3CA,HRAS,ATM,RPS6KB1,PIK3CG,CSNK2A1,MAP2K1,ELK1,PIK3R3,PIK3R2,MAP2K4,MAPK1,RAF1,EGF,CSNK2A2,PIK3CD	SRC,STAT3,FOS,PRKCA,JUN,MAP2K7,EGFR,MAPK14,MAPK3,PLCG1,AKT1,PIK3R1,JAK1,MTOR,MAPK8,RASA1	AKT3,CSNK2B
Role of Pattern Recognition Receptors in Recognition of Bacteria and Viruses	2.51e-24	9.77e-05	40	16	2	PRKCI,ATM,IL12A,IL6,RIPK2,MAP2K4,IL1A,MBL2,TICAM1,PIK3CA,PIK3CD,PIK3CG,MAPK1,PIK3R3,PIK3R2,C3,NOD1,NFKB2,MYD88,C5,IFNA1/IFNA13,CNTF,IFNG,CREB1,LTA,TNF,PRKCQ,IRF3,IRF7,CASP1,IL10,EIF2AK2,C1QA,TLR2,TLR3,C5AR1,IL2,IL3,TLR4,MAVS	PRKCH,RELA,TRAF6,MAPK3,SYK,PRKCB,PRKCD,PRKCG,PLCG2,PRKCZ,PRKCA,CSF2,PIK3R1,NFKB1,MAPK8,PRKD1	MAPK9,PRKCE
Hepatic Cholestasis	1.58e-22	1.26e-05	46	16	7	NFKBIB,IKBKE,IL36RN,IL12A,NFKBIE,IKBKB,INSR,IKBKG,MAP2K4,IL1A,RARA,SLC10A2,IL18RAP,TIRAP,MAP3K4,HSD3B7,NR1H4,IRAK3,NFKB2,IRAK1,IRAK4,PRKCI,CNTF,TRAF2,NFKBIA,IFNG,RXRA,IRAK2,LTA,TNF,PRKAR1A,PPARA,PRKCQ,TJP2,MYD88,TNFRSF1B,IL1RAP,TNFRSF1A,HNF4A,MAP3K14,IL6,SREBF1,IL2,IL3,TLR4,NGFR	PRKCH,TRAF6,ESR1,PRKCA,PRKCB,JUN,MAP3K7,PRKCG,PRKCD,CHUK,PRKCZ,CSF2,PRKD1,NFKB1,RELA,MAPK8	GNAS,PRKAG1,PRKCE,INS,PRKACA,PRKAR1B,MAPK9
Growth Hormone Signaling	6.31e-20	1.66e-09	21	16	3	PRKCI,CEBPA,SRF,STAT1,GHR,RPS6KB1,STAT5A,PIK3CA,ATM,PIK3CD,SOCS3,PIK3CG,STAT5B,PTPN6,MAPK1,PIK3R3,PIK3R2,ELK1,PRKCQ,SOCS1,A2M	PRKCH,IGF1R,STAT3,FOS,PRKCA,PRKCB,PRKCD,PRKCG,IRS1,PLCG2,MAPK3,PLCG1,PRKCZ,JAK2,PIK3R1,PRKD1	PDPK1,RPS6KA3,PRKCE
Mouse Embryonic Stem Cell Pluripotency	1.26e-16	7.94e-11	24	16	8	HRAS,ATM,IL6ST,XIAP,LIFR,SOX2,TYK2,RAF1,FZD5,FZD7,PIK3CA,PIK3CD,PIK3CG,MAPK1,PIK3R3,PIK3R2,MYC,BMP4,SOS1,TAB1,MAP2K1,GRB2,BMPR2,PTPN11	CTNNB1,STAT3,MAPK3,ID2,SMAD1,MAP3K7,MAPK14,AKT1,APC,ID3,JAK2,JAK3,PIK3R1,JAK1,TP53,CREBBP	TCF4,FZD3,SMAD9,TCF3,ID4,GSK3B,AKT3,ID1
Estrogen-Dependent Breast Cancer Signaling	1.58e-14	2.29e-09	14	16	2	ELK1,PIK3CA,HRAS,ATM,PIK3CD,CREB1,PIK3CG,STAT5B,STAT5A,MAPK1,PIK3R3,PIK3R2,NFKB2,ATF2	SRC,IGF1R,TERT,FOS,CCND1,SP1,ESR1,JUN,AKT1,PIK3R1,NFKB1,RELA,EP300,MAPK3,CREBBP,EGFR	HSD17B12,AKT3
CXCR4 Signaling	2.51e-11	6.03e-09	28	16	12	PTK2,GNAO1,HRAS,ATM,CD4,PRKCQ,MAP2K1,MAP2K4,MYL1,CRK,RAF1,PIK3CA,PIK3CD,PIK3CG,MAPK1,PIK3R3,PXN,CXCR4,LYN,PIK3R2,PRKCI,PLCB4,GNG5,RHOC,RHOA,MYL6,ELK1,GNA12	PRKCH,PRKCB,AKT1,PRKCA,EGR1,JUN,PRKCD,SRC,GNB2L1,MAPK3,PRKCZ,PRKCG,PIK3R1,MAPK8,PRKD1,FOS	PRKCE,GNB5,GNB1,GNAS,GNG10,RHOJ,AKT3,PAK4,PAK6,MAPK9,BCAR1,MYL9
G Beta Gamma Signaling	7.94e-11	3.98e-15	15	16	12	PRKCI,GRB2,SHC1,SOS1,ARHGEF6,GNAO1,HRAS,GNG5,PIK3CG,MAPK1,GNA12,PRKAR1A,PRKCQ,RAF1,CAV1	PRKCH,MAPK3,PRKCA,PRKCB,EGFR,PRKCD,SRC,GNB2L1,AKT1,PLCG1,PRKCZ,PRKCG,DNM2,PLCG2,PRKD1,BTK	KCNJ3,PRKCE,PRKAG1,GNB1,GNAS,GNG10,GNB5,AKT3,PRKACA,PRKAR1B,PDPK1,CDC42
CCR5 Signaling in Macrophages	7.94e-11	3.98e-13	11	16	7	PRKCI,FCER1G,GNG5,FAS,CD4,CD247,FASLG,MAP2K4,PRKCQ,MAPK1,CD3E	GNB2L1,PRKCB,PRKCH,PRKCA,CALM1 (includes others),FOS,JUN,PRKCD,PRKCG,PTK2B,MAPK14,PLCG2,PLCG1,PRKCZ,MAPK8,PRKD1	CCL4,PRKCE,GNB5,GNG10,GNAS,GNB1,MAPK9
Wnt/Î²-catenin Signaling	1.02e-08	1.05e-09	26	16	15	PPP2R1B,GNAO1,ILK,SOX2,SOX5,RARA,RARB,FZD5,FZD7,SOX10,CSNK1D,CSNK1E,CDH1,MYC,CDH5,TGFBR1,CDKN2A,CSNK2A2,CSNK2A1,GJA1,SFRP4,TAB1,PPP2CB,BMPR2,UBB,PPP2R5A	HDAC1,SRC,TP53,APC,PPP2CA,GSK3A,JUN,MAP3K7,CTNNB1,AKT1,UBC,CCND1,PIN1,EP300,MDM2,CREBBP	PPP2R1A,FZD3,CSNK1A1,TCF3,ACVR1B,TLE1,LRP1,TLE4,UBD,PPARD,AKT3,TCF4,GSK3B,CSNK2B,WNT7B
Gap Junction Signaling	2.4e-08	9.55e-09	23	16	12	HRAS,ATM,MAP2K1,RAF1,EGF,CAV1,PIK3CA,PIK3CD,PIK3CG,CSNK1D,CSNK1E,PIK3R3,PIK3R2,MAPK7,PRKCI,PLCB4,PLCL1,PRKAR1A,PRKCQ,SOS1,GRB2,MAPK1,PPP3CB	PRKCH,AKT1,PRKCA,SP1,PRKCB,EGFR,PRKCD,SRC,CTNNB1,MAPK3,PLCG1,PRKCZ,PRKCG,PIK3R1,PLCG2,PRKD1	CSNK1A1,PRKCE,PRKAG1,TUBA1B,SP3,PDIA3,PLCH2,TUBA1C,AKT3,PRKACA,PRKAR1B,GNAS
Synaptic Long Term Potentiation	7.94e-08	3.98e-13	16	16	14	PRKCI,CAMK2G,PLCB4,CAMK2D,HRAS,GRIA1,CREB1,PLCL1,GRIN2B,MAP2K1,MAPK1,PRKAR1A,PRKCQ,PPP3CB,RAF1,ATF2	PRKCH,MAPK3,PRKCA,PRKCB,CALM1 (includes others),CAMK2A,CAMK2B,PRKCD,PLCG2,PLCG1,PRKCZ,PRKCG,EP300,PRKD1,CREBBP,PPP1R14A	GRIN3A,PPP1CC,PRKAG1,PRKCE,CACNA1C,PDIA3,PLCH2,GRIA2,GRIN3B,PRKACA,PRKAR1B,GRIN1,GRM3,GRIN2A
Dopamine-DARPP32 Feedback in cAMP Signaling	0.000182	2.51e-12	15	16	18	PRKCI,PPP2R1B,PPP1R1B,PLCB4,PPP2CB,CREB1,PLCL1,GRIN2B,CSNK1D,CSNK1E,PRKAR1A,PRKCQ,PPP3CB,PPP2R5A,ATF2	PRKCH,ATP2A2,PRKCA,PPP2CA,PRKCB,CALM1 (includes others),PRKCD,PRKCG,PLCG2,PLCG1,PRKCZ,CDK5,EP300,PRKD1,CREBBP,PPP1R14A	KCNJ3,PPP2R1A,PPP1CC,KCNJ4,PRKAG1,PRKCE,CACNA1C,PDIA3,GRIN3B,PLCH2,GNAS,GRIN3A,PRKACA,CREM,PRKAR1B,GRIN1,GRIN2A,CSNK1A1
Apoptosis Signaling	5.01e-31	3.39e-06	38	15	2	BCL2L1,IKBKE,CAPNS1,MAP4K4,NFKBIB,BIRC6,HRAS,NFKBIA,BIRC3,BIRC2,NFKBIE,CASP10,MAP2K1,IKBKG,MAP2K4,RAF1,FAS,BID,MAP3K5,MAPK1,CAPN1,NFKB2,APAF1,CAPN11,TNF,FASLG,PRKCQ,CASP2,CASP6,CASP7,TNFRSF1B,TNFRSF1A,IKBKB,XIAP,CASP8,CASP9,MAP3K14,MCL1	TP53,CASP3,MAPK3,PRKCA,SPTAN1,PARP1,CHUK,PLCG2,CDK1,PLCG1,MAP2K7,NFKB1,RELA,MAPK8,BCL2	ACIN1,PRKCE
Dendritic Cell Maturation	2.51e-29	0.000427	59	15	6	CD1D,IKBKE,CD40LG,NFKBIB,CD58,ATM,IL12A,NFKBIE,IKBKB,IFNAR1,IKBKG,MAP2K4,IL1A,PIK3CG,LTBR,TLR2,FCER1G,STAT4,STAT2,STAT1,LY75,PIK3CA,CD83,PIK3CD,CD86,MAPK1,PIK3R3,PIK3R2,ICAM1,NFKB2,MYD88,IFNA1/IFNA13,IL36RN,NFKBIA,PLCB4,CCR7,FCGR2B,CD40,CREB1,PLCL1,LTA,TNF,FCGR2A,TNFRSF1B,TNFRSF1A,IL10,TAB1,IRF8,IL15,LEPR,IL6,TLR3,MAP3K14,HLA-DOA,TLR4,CD80,FCGR3A/FCGR3B,ATF2,NGFR	TRAF6,PLCG2,MAPK8,CHUK,CSF2,MAPK14,MAPK3,PLCG1,JAK2,PIK3R1,NFKB1,AKT1,EP300,RELA,CREBBP	PDIA3,PLCH2,AKT3,MAPK9,HLA-DMB,FSCN1
JAK/Stat Signaling	7.94e-28	7.94e-07	30	15	1	BCL2L1,HRAS,ATM,MAP2K1,TYK2,RAF1,CCKBR,STAT6,STAT4,STAT2,STAT1,PIK3CA,PIK3CD,PIK3CG,MAPK1,PIK3R3,CISH,NFKB2,PIK3R2,SHC1,PTPN1,PTPN6,SOCS1,SOCS3,SOS1,PTPN11,IL6,STAT5B,STAT5A,GRB2	STAT3,FOS,CDKN1A,JUN,NFKB1,PIAS2,AKT1,PIAS1,JAK2,JAK3,PIK3R1,JAK1,MTOR,RELA,MAPK3	AKT3
CD28 Signaling in T Helper Cells	7.94e-27	2.04e-07	42	15	7	NFATC2,IKBKE,NFKBIB,ATM,NFKBIE,IKBKB,MAP2K1,CD247,IKBKG,MAP2K4,CD86,FCER1G,PIK3CA,PIK3CD,PIK3CG,GRAP2,PIK3R3,PIK3R2,PTPRC,NFKB2,MALT1,CTLA4,CD28,NFKBIA,CSK,PRKCQ,WAS,PTPN6,CD4,ITK,VAV1,PTPN11,CD3E,GRB2,IL2,HLA-DOA,CD80,LAT,PPP3CB,ACTR2,BCL10,LCK	NFATC3,FOS,SYK,CALM1 (includes others),FYN,CHUK,AKT1,PLCG1,JUN,ZAP70,PIK3R1,LCP2,NFKB1,RELA,MAPK8	ARPC3,ARPC1B,AKT3,PDPK1,MAPK9,HLA-DMB,CDC42
GÎ±12/13 Signaling	6.31e-20	2.95e-06	34	15	5	PTK2,NFKBIB,HRAS,NFKBIA,NFKBIE,MYL6,MAP2K1,IKBKG,MAP2K4,MYL1,MAP3K5,RAF1,PIK3CA,TEC,PIK3CD,PIK3CG,MAPK1,PIK3R3,PIK3R2,IKBKE,CDH1,PXN,NFKB2,CDH5,MAPK7,ATM,RHOA,IKBKB,F2,VAV1,VAV3,ELK1,GNA12,MEF2D	SRC,RELA,AKT1,VAV2,JUN,CHUK,CTNNB1,MAPK3,PTK2B,MAP2K7,PIK3R1,NFKB1,MAPK8,RASA1,BTK	AKT3,MAPK9,ARHGEF1,MYL9,CDC42
Cholecystokinin/Gastrin-mediated Signaling	3.98e-17	5.37e-08	27	15	6	PTK2,HRAS,EPHA4,RHOC,MAP2K1,MAP2K6,MAP2K4,SRF,RAF1,CCKBR,MAPK1,MAPK7,PXN,PRKCI,IL36RN,PLCB4,SHC1,TNF,PRKCQ,RHOA,IL1A,SOS1,GRB2,ELK1,GNA12,MEF2D,ATF2	SRC,PRKCH,FOS,PRKCA,EGFR,PRKCB,JUN,PRKCD,PRKCG,MAPK14,MAPK3,PTK2B,PRKCZ,MAPK8,PRKD1	PTGS2,PRKCE,RHOJ,CREM,MAPK9,BCAR1
Role of Tissue Factor in Cancer	1.58e-15	1.1e-06	27	15	5	BCL2L1,CFL1,LIMK2,PLAUR,HRAS,ATM,YES1,PIK3CA,RPS6KB1,PIK3CG,MAPK1,PIK3R3,PIK3R2,LYN,FGG,LIMK1,CYR61,PIK3CD,BLK,EIF4E,HCK,F2,PTPN11,STAT5B,STAT5A,GNA12,LCK	SRC,TP53,CASP3,MAPK3,PRKCA,FYN,EGR1,EGFR,CSF2,MAPK14,AKT1,PTK2B,JAK2,PIK3R1,MTOR	AKT3,PTEN,RPS6KA3,PDIA2,CDC42
UVC-Induced MAPK Signaling	3.16e-14	1.26e-11	9	15	2	PRKCI,HRAS,MAP2K1,MAPK1,ATR,BRAF,MAP2K4,PRKCQ,RAF1	SRC,PRKCH,TP53,FOS,PRKCA,EGFR,PRKCB,JUN,PRKCD,PRKCG,MAPK14,MAPK3,PRKCZ,MAPK8,PRKD1	MAPK9,PRKCE
Neuropathic Pain Signaling In Dorsal Horn Neurons	1.26e-12	2e-14	21	15	14	PRKCI,TAC1,GRIA1,PLCB4,CREB1,CAMK1,PIK3CA,ATM,PIK3CD,NTRK2,PIK3CG,GRIN2B,CAMK2D,CAMK2G,MAPK1,PIK3R3,PIK3R2,ELK1,PRKCQ,PLCL1,PRKAR1A	SRC,PRKCB,PRKCH,PRKCA,FOS,PRKCD,PRKCG,CAMK2A,PLCG2,MAPK3,PLCG1,PRKCZ,CAMK2B,PIK3R1,PRKD1	GRIN3A,CAMK1D,PRKAG1,PRKCE,PDIA3,PLCH2,GRIA2,GRIN3B,PRKACA,KCNN2,PRKAR1B,GRIN1,GRIN2A,GRM3
Calcium-induced T Lymphocyte Apoptosis	7.94e-11	2.19e-08	11	15	2	PRKCI,NFATC2,FCER1G,LCK,CD4,CD247,HLA-DOA,MEF2D,PRKCQ,PPP3CB,CD3E	HDAC1,PRKCH,HDAC2,ATP2A2,PRKCA,NR4A1,CALM1 (includes others),PRKCD,PRKCG,PRKCB,PLCG1,PRKCZ,ZAP70,EP300,PRKD1	HLA-DMB,PRKCE
Small Cell Lung Cancer Signaling	7.94e-39	2.82e-09	39	14	5	BCL2L1,PTK2,FHIT,NFKBIB,CDKN1B,ATM,BIRC2,NFKBIE,IKBKB,IKBKG,IKBKE,RARB,SKP2,CCNE2,PIK3CA,BID,PIK3CD,RB1,PIK3CG,PIK3R3,PIK3R2,MYC,APAF1,CDKN2B,TRAF1,TRAF2,TRAF3,TRAF4,TRAF5,NFKB2,RXRA,RXRB,PA2G4,NFKBIA,E2F1,CASP9,CDK2,CDK4,TFDP1	TP53,CDK6,TRAF6,CCND1,CCNE1,CHUK,CKS1B,AKT1,PIK3R1,ABL1,NFKB1,RELA,SIN3A,BCL2	SUV39H1,PTGS2,AKT3,MAX,PTEN
PTEN Signaling	7.94e-34	2.04e-07	50	14	8	BCL2L1,PDGFRB,PDGFRA,PTK2,GHR,PIK3CD,HRAS,IKBKE,ILK,INSR,IKBKB,BMPR1B,IKBKG,FOXO4,FLT4,PIK3CG,RAF1,FLT1,INPPL1,PIK3CA,RPS6KB1,NTRK1,NTRK2,NTRK3,YWHAH,MAPK1,PIK3R3,PIK3R2,MAGI1,CDKN1B,NFKB2,KDR,TGFBR1,SHC1,MAST2,FASLG,TNFRSF11A,CSNK2A2,CSNK2A1,FGFR1,FOXO3,INPP5D,SOS1,DDR1,MAP2K1,CBL,CASP9,GRB2,BMPR2,NGFR	IGF1R,CASP3,MAPK3,CCND1,GSK3A,CDKN1A,EGFR,CHUK,AKT1,PRKCZ,PIK3R1,NFKB1,RELA,BCL2	INPP5K,GSK3B,PTEN,AKT3,PDPK1,BCAR1,CSNK2B,CDC42
CD40 Signaling	3.98e-28	2.82e-08	29	14	3	IKBKE,CD40LG,NFKBIB,NFKBIA,NFKBIE,IKBKB,MAP2K1,IKBKAP,MAP2K6,MAP2K4,TANK,ATM,PIK3CA,PIK3CD,PIK3CG,MAPK1,PIK3R3,PIK3R2,ICAM1,NFKB2,TRAF1,TRAF2,TRAF3,TRAF5,CD40,LTA,TNFAIP3,MAP3K14,IKBKG	STAT3,TRAF6,FOS,JUN,CHUK,MAP3K7,MAPK14,MAPK3,MAP2K7,JAK3,PIK3R1,NFKB1,RELA,MAPK8	PTGS2,PTGS1,MAPK9
Cell Cycle: G2/M DNA Damage Checkpoint Regulation	6.31e-25	1.78e-08	21	14	1	CCNB3,CCNB2,CDKN2A,SKP2,SKP1,CDC25C,CKS2,ATM,KAT2B,PRKDC,MDM4,YWHAH,CHEK1,ATR,TOP2B,CDC25B,WEE1,TOP2A,CHEK2,CUL1,YWHAE	YWHAZ,BRCA1,TP53,CDKN1A,YWHAQ,YWHAB,CKS1B,CDK1,PRKCZ,CDK7,ABL1,MDM2,EP300,YWHAG	AURKA
IL-17A Signaling in Airway Cells	3.16e-19	3.09e-09	21	14	4	CCL20,IL6,ATM,MAP2K4,NFKBIB,PIK3CA,NFKBIA,PIK3CD,DEFB4A/DEFB4B,NFKBIE,IKBKB,MAP2K1,MAPK1,PIK3R3,IKBKG,IKBKE,TRAF3IP2,TYK2,PIK3CG,NFKB2,PIK3R2	STAT3,TRAF6,MAPK3,MAP3K7,CHUK,MAPK14,AKT1,JAK2,JAK3,PIK3R1,JAK1,NFKB1,MAPK8,RELA	PTEN,AKT3,MAPK9,GSK3B
Insulin Receptor Signaling	2e-14	1.02e-09	31	14	13	CRKL,PIK3CD,HRAS,ATM,GAB1,FOXO3,MAP2K1,FOXO4,CRK,RAF1,INPPL1,PIK3CA,RPS6KB1,SOCS3,PIK3CG,MAPK1,PIK3R3,PIK3R2,PRKCI,SHC1,PRKAR1A,EIF4E,PTPN1,INPP5D,NCK1,SOS1,IRS4,PTPN11,INSR,CBL,GRB2	EIF4EBP1,MAPK3,GSK3A,FYN,IRS1,IRS2,AKT1,PRKCZ,JAK2,PIK3R1,JAK1,MTOR,MAPK8,PPP1R14A	PPP1CC,PRKAG1,GRB10,INPP5K,ASIC2,PTEN,AKT3,PRKACA,GSK3B,PRKAR1B,PDPK1,INS,TSC2
TGF-Î² Signaling	3.16e-13	5.13e-07	20	14	4	SMURF1,BMP4,TGFBR1,SMURF2,IRF7,SOS1,GRB2,HRAS,HNF4A,BMPR1B,SMAD3,RUNX2,MAP2K1,MAPK1,BMPR2,MAP2K6,MAP2K4,PITX2,RAF1,TAB1	HDAC1,VDR,TRAF6,FOS,JUN,MAP3K7,SMAD2,SMAD1,MAPK14,MAPK3,MAPK8,EP300,CREBBP,BCL2	MAPK9,CDC42,SMAD9,ACVR1B
Melatonin Signaling	3.16e-12	3.02e-10	15	14	6	PRKCI,PLCB4,PRKAR1A,CAMK2D,GNAO1,CAMK2G,RORA,PLCL1,MAP2K1,MAPK1,MAP2K6,MAP2K4,PRKCQ,RAF1,BRAF	PRKCH,PLCG2,PRKCA,PRKCB,CALM1 (includes others),CAMK2A,PRKCG,PRKCD,MAPK3,PLCG1,PRKCZ,MAP2K7,CAMK2B,PRKD1	PRKAG1,PDIA3,PRKCE,PLCH2,PRKACA,PRKAR1B
fMLP Signaling in Neutrophils	3.16e-12	3.89e-08	23	14	8	NFATC2,NFKBIB,HRAS,ATM,NFKBIE,MAP2K1,RAF1,PIK3CA,PIK3CD,PIK3CG,ELK1,PIK3R3,PIK3R2,NFKB2,PRKCI,NFKBIA,PLCB4,PRKCQ,WAS,GNG5,MAPK1,PPP3CB,ACTR2	PRKCH,NFATC3,PRKCA,PRKCB,CALM1 (includes others),PRKCD,PRKCG,GNB2L1,MAPK3,PRKCZ,PIK3R1,NFKB1,RELA,PRKD1	PRKCE,GNAS,ARPC3,GNB1,GNG10,GNB5,ARPC1B,CDC42
Adipogenesis pathway	3.98e-12	6.76e-09	28	14	12	HDAC3,HDAC6,KAT2B,KAT2A,SMAD3,CDKN2A,CEBPA,FZD5,LPIN1,RPS6KB1,SETDB1,DGKD,SIRT2,SIRT1,DDIT3,PPARG,TNF,HIF1A,FGF2,FGFR1,BMP4,TNFRSF1A,FZD7,STAT5B,SREBF1,BMPR2,CTNNBIP1,CCNH	HDAC1,HDAC2,HDAC5,HDAC4,HDAC7,HAT1,SMAD1,AKT1,EZH2,RUNX1T1,CDK5,CDK7,TP53,SIN3A	FZD3,SMAD9,EGR2,GTF2H2,ERCC3,RBBP7,NR2F2,SAP30L,CTBP1,KAT6A,RBBP4,SIN3B
Chemokine Signaling	5.01e-12	6.61e-07	15	14	2	PTK2,PLCB4,LIMK2,HRAS,LIMK1,MAP2K1,PIK3CG,CAMK1,CAMK2G,MAPK1,CFL1,CXCR4,CAMK2D,RHOA,RAF1	SRC,FOS,PRKCA,CALM1 (includes others),PRKCB,JUN,CAMK2A,CAMK2B,PTK2B,MAPK14,PLCG2,PLCG1,MAPK8,MAPK3	CAMK1D,CCL4
Ovarian Cancer Signaling	3.16e-11	8.71e-10	26	14	13	RPS6KB1,HRAS,ATM,MSH6,MAP2K1,CDKN2A,RAF1,EGF,FZD5,FZD7,PIK3CA,PIK3CD,RB1,PIK3CG,MAPK1,PIK3R3,PIK3R2,BRCA2,PRKAR1A,PA2G4,GJA1,E2F1,CDK4,BRAF,RAD51,TFDP1	BRCA1,SRC,TP53,AKT1,CCND1,EGFR,CTNNB1,MAPK3,MTOR,PIK3R1,ABL1,APC,BCL2,SIN3A	PTGS2,PTGS1,FZD3,TCF3,TCF4,PRKAG1,GSK3B,PTEN,SUV39H1,AKT3,PRKACA,PRKAR1B,WNT7B
UVA-Induced MAPK Signaling	7.94e-11	6.17e-07	17	14	4	BCL2L1,PLCB4,STAT1,PIK3CA,HRAS,ATM,RPS6KB1,PARP2,PIK3CG,CASP9,MAPK1,PIK3R3,PIK3R2,MAP2K4,TIPARP,PLCL1,PIK3CD	TP53,CASP3,FOS,PRKCA,EGFR,JUN,PARP1,MAPK14,PLCG2,PLCG1,MTOR,PIK3R1,MAPK8,MAPK3	PLCH2,MAPK9,RPS6KA3,PDIA3
Aldosterone Signaling in Epithelial Cells	1.15e-09	1.58e-05	27	14	8	HSPA6,HSPA9,HSPA8,CRYAB,MAP2K1,SACS,HSPB2,DNAJB4,RAF1,PIK3CA,PIK3CD,PIK3CG,HSP90AB1,DNAJB11,MAPK1,PIK3R3,PIK3R2,PIP4K2A,PRKCI,ATM,PLCB4,PLCL1,PRKCQ,SOS1,HSPA1A/HSPA1B,PIP5K1A,HSP90AA1	HSPB7,PRKCH,HSPA4,PRKCA,PRKCB,NEDD4,PRKCD,PRKCG,PLCG2,MAPK3,PLCG1,PRKCZ,PIK3R1,PRKD1	DNAJC8,HSPB1,PDIA3,PRKCE,ASIC2,PLCH2,DNAJC10,PDPK1
Factors Promoting Cardiogenesis in Vertebrates	1.15e-07	1.66e-09	13	14	8	PRKCI,TGFBR1,BMP4,FZD5,FZD7,CCNE2,CDK2,BMPR1B,BMPR2,PRKCQ,GATA4,CDC6,ATF2	PRKCH,PRKCB,PRKCA,PRKCD,CCNE1,SMAD1,SMAD2,MAP3K7,MAPK14,CTNNB1,PRKCZ,PRKCG,APC,PRKD1	TCF4,FZD3,SMAD9,TCF3,ACVR1B,PRKCE,GSK3B,LRP1
Type I Diabetes Mellitus Signaling	5.01e-33	0.000209	48	13	3	IKBKE,NFKBIB,NFKBIA,NOS2,IL12A,NFKBIE,IKBKB,CD247,NGFR,IFNGR2,MAP2K4,MAP3K5,FCER1G,STAT1,FAS,BID,TRADD,CD86,MAPK1,FADD,MAP3K14,NFKB2,IRAK1,APAF1,TRAF2,CD28,IFNG,IKBKG,LTA,TNF,FASLG,IL1RAP,SOCS1,RIPK1,IRF1,MYD88,TNFRSF1B,GZMB,SOCS3,TNFRSF1A,MAP2K6,CASP8,CASP9,IL2,HLA-DOA,CD80,CD3E,IFNGR1	CASP3,TRAF6,MAP2K7,CHUK,MAP3K7,MAPK14,PIAS1,JAK2,JAK1,NFKB1,MAPK8,RELA,BCL2	MAPK9,HLA-DMB,INS
ATM Signaling	6.31e-27	5.62e-09	27	13	4	RAD9A,ATM,FANCD2,MAP2K4,MRE11A,BID,GADD45G,NBN,CHEK2,CHEK1,SMC1A,NFKBIA,CDC25C,MDC1,CREB1,TP53BP1,MDM4,CCNB3,CCNB2,TLK1,TLK2,H2AFX,TP73,CDK2,RAD51,SMC3,ATF2	BRCA1,MAPK14,TP53,CDC25A,JUN,BLM,CDK1,MDM2,ABL1,MAPK8,EP300,CDKN1A,CREBBP	MAPK9,CBX5,SMC1B,TRIM28
NF-ÎºB Activation by Viruses	2.51e-26	5.01e-06	31	13	2	NFKBIB,ITGA1,HRAS,NFKBIA,NFKBIE,RIPK1,TNFRSF14,IKBKAP,IKBKG,IKBKE,RAF1,ATM,PIK3CA,PIK3CD,PIK3CG,MAPK1,PIK3R3,PIK3R2,CXCR5,MAP3K14,NFKB2,PRKCI,TRAF2,ITGB2,CD4,PRKCQ,IKBKB,TBP,EIF2AK2,ITGAL,LCK	PRKCH,AKT1,PRKCA,PRKCB,PRKCD,PRKCG,CHUK,MAPK3,PRKCZ,PIK3R1,NFKB1,RELA,PRKD1	AKT3,PRKCE
IL-15 Signaling	5.01e-24	3.89e-06	26	13	1	BCL2L1,PTK2,HRAS,ATM,MAP2K1,TYK2,RAF1,STAT6,PIK3CA,PIK3CD,PIK3CG,MAPK1,PIK3R3,PIK3R2,NFKB2,SHC1,TNF,FASLG,IL2RB,IL2RG,IL15,IL6,STAT5B,STAT5A,IL15RA,LCK	STAT3,AKT1,SYK,CSF2,MAPK14,MAPK3,PLCG1,JAK2,JAK3,PIK3R1,JAK1,NFKB1,RELA	AKT3
IL-10 Signaling	3.16e-21	4.68e-05	25	13	0	IKBKE,MAP4K4,NFKBIB,NFKBIA,NFKBIE,IKBKB,MAP2K6,MAP2K4,IL1A,TYK2,IL18RAP,MAPK1,NFKB2,IL36RN,FCGR2B,FCGR2A,TNF,IL1RAP,SOCS3,IL10,TAB1,IL6,ELK1,MAP3K14,IKBKG	STAT3,IL4R,TRAF6,FOS,SP1,JUN,MAP3K7,CHUK,MAPK14,JAK1,NFKB1,RELA,MAPK8
ErbB4 Signaling	2e-19	5.25e-08	21	13	3	PRKCI,GRB2,SHC1,ERBB4,PIK3CA,HRAS,ATM,PIK3CD,SOS1,PIK3CG,PRKCQ,MAP2K1,MAPK1,PIK3R3,PIK3R2,PSEN2,NRG1,NRG3,NRG2,RAF1,YAP1	PRKCH,MAPK3,PRKCA,PSEN1,PRKCB,PRKCD,PRKCG,PLCG2,PLCG1,PRKCZ,AKT1,PIK3R1,PRKD1	APH1B,PRKCE,PDPK1
HMGB1 Signaling	1.58e-18	1.62e-05	35	13	6	HRAS,ATM,KAT2B,IL12A,MAP2K1,NGFR,IFNGR2,MAP2K4,IL1A,PIK3CA,PIK3CD,PIK3CG,MAPK1,PIK3R3,PIK3R2,ICAM1,NFKB2,HMGB1,CNTF,IFNG,LTA,TNF,KAT2A,RHOC,RHOA,TNFRSF1B,TNFRSF1A,MAP2K6,SELE,IL6,ELK1,IL2,IL3,TLR4,IFNGR1	FOS,HAT1,SP1,JUN,CSF2,MAPK14,MAPK3,AKT1,MAP2K7,PIK3R1,NFKB1,RELA,MAPK8	RBBP7,RHOJ,AKT3,KAT6A,MAPK9,CDC42
VDR/RXR Activation	1e-15	2.45e-09	22	13	7	TNFSF11,CDKN1B,IL12A,PRKCQ,MED1,NCOR2,NCOR1,NCOA2,CEBPA,GTF2B,MXD1,TRPV6,CYP27B1,PRKCI,IFNG,RXRA,RXRB,IGFBP6,SERPINB1,CSNK2A1,RUNX2,IL2	PRKCH,VDR,PRKCA,SP1,CDKN1A,PRKCB,PRKCD,PRKCG,PRKCZ,SPP1,CSF2,EP300,PRKD1	SEMA3B,YY1,PRKCE,HOXA10,PPARD,CASR,SULT2A1
VEGF Family Ligand-Receptor Interactions	1.58e-13	5.89e-08	19	13	5	PRKCI,GRB2,SHC1,SOS1,PIK3CA,HRAS,ATM,PIK3CD,PIK3CG,MAP2K1,MAPK1,PIK3R3,PIK3R2,PRKCQ,PLA2G4B,FLT4,RAF1,KDR,FLT1	PRKCH,FOS,PRKCA,PRKCB,PRKCD,PRKCG,PLCG2,MAPK3,PLCG1,PRKCZ,AKT1,PIK3R1,PRKD1	PLA2G6,PRKCE,AKT3,PLA2G10,NRP1
Nitric Oxide Signaling in the Cardiovascular System	3.16e-09	4.57e-08	18	13	8	PRKCI,BDKRB2,PRKAR1A,PIK3CA,ATM,PIK3CD,PIK3CG,HSP90AB1,MAP2K1,MAPK1,PIK3R3,PIK3R2,PRKCQ,HSP90AA1,FLT4,CAV1,KDR,FLT1	PRKCH,ATP2A2,AKT1,PRKCA,PRKCB,CALM1 (includes others),PRKCD,PRKCG,MAPK3,PRKCZ,PRKAA1,PIK3R1,PRKD1	CACNA1C,PRKAG1,RYR2,PRKCE,AKT3,PRKACA,PRKAR1B,PLN
Signaling by Rho Family GTPases	4.47e-09	1.7e-05	40	13	16	PTK2,LIMK2,GNAO1,LIMK1,MYL6,MSN,MAP2K1,WASL,MAP2K4,MYL1,SEPT7,RAF1,ARHGEF6,PIK3CA,PIK3CD,PARD6A,PIK3CG,MAPK1,PIK3R3,PIK3R2,CDH1,NFKB2,CDH5,PRKCI,ATM,PKN1,GNG5,CFL1,RHOC,RHOA,WAS,PIP4K2A,PIP5K1A,EZR,VIM,MAP3K11,ELK1,GNA12,ACTR2,SEPT8	ARHGEF12,FOS,NEDD4,JUN,GNB2L1,MAPK3,PTK2B,PRKCZ,MAP2K7,PIK3R1,NFKB1,MAPK8,RELA	CDC42EP4,RHOJ,ARPC3,GNB1,GNAS,GNG10,ARHGEF1,GNB5,CDC42,ARPC1B,PAK4,BAIAP2,PAK6,MAPK9,SEPT3,MYL9
Calcium Signaling	0.000107	1.51e-08	21	13	17	TNNT1,GRIN2B,HDAC3,RAP2A,HDAC6,CAMK1,GRIK1,CALR,GRIA1,NFATC2,CREB1,MEF2D,MYL6,CAMK2D,CAMK2G,MAPK1,PRKAR1A,MYL1,PPP3CB,TRPV6,ATF2	HDAC1,NFATC3,HDAC5,ATP2A2,HDAC7,CALM1 (includes others),CAMK2A,CAMK2B,MAPK3,HDAC2,EP300,CREBBP,HDAC4	CAMK1D,CHRNA5,PRKAG1,ASPH,RYR2,TPM3,CHRNB4,TPM1,GRIN3A,GRIA2,GRIN3B,PRKACA,PRKAR1B,CHRNA3,GRIN1,GRIN2A,MYL9
iCOS-iCOSL Signaling in T Helper Cells	2e-28	0.000166	44	12	4	NFATC2,CD40LG,NFKBIB,ATM,GAB2,NFKBIE,IKBKB,CD247,IKBKG,IKBKE,FCER1G,PIK3CA,PIK3CD,PIK3CG,GRAP2,PIK3R3,PIK3R2,PTPRC,NFKB2,ICOSLG/LOC102723996,ICOS,CD28,NFKBIA,SHC1,CSK,CAMK2D,CAMK2G,CD40,CD4,PRKCQ,IL2RA,IL2RB,INPP5D,ITK,IL2RG,VAV1,LCK,GRB2,IL2,HLA-DOA,CD80,LAT,PPP3CB,CD3E	NFATC3,CALM1 (includes others),CAMK2A,CAMK2B,CHUK,AKT1,PLCG1,ZAP70,PIK3R1,NFKB1,LCP2,RELA	PTEN,AKT3,HLA-DMB,PDPK1
iNOS Signaling	3.16e-26	1.91e-06	22	12	0	NFKBIB,NFKBIA,NFKBIE,IKBKB,IKBKG,IFNGR2,IKBKE,TYK2,STAT1,MAPK1,IRAK2,IRAK3,NFKB2,IRAK1,IRAK4,NOS2,IFNG,IRF1,MYD88,TAB1,TLR4,IFNGR1	TRAF6,FOS,CALM1 (includes others),JUN,CHUK,MAPK14,JAK2,JAK3,JAK1,NFKB1,RELA,CREBBP
GM-CSF Signaling	2e-24	1.66e-05	27	12	1	BCL2L1,CSF2RA,HRAS,ATM,MAP2K1,RAF1,ETS1,RUNX1,STAT1,PIK3CA,PIK3CD,PIK3CG,ELK1,PIK3R3,CISH,LYN,PIK3R2,SHC1,CAMK2D,CAMK2G,HCK,SOS1,PTPN11,STAT5B,GRB2,MAPK1,PPP3CB	CSF2RB,STAT3,AKT1,CCND1,PRKCB,CAMK2A,CSF2,GNB2L1,MAPK3,JAK2,CAMK2B,PIK3R1	AKT3
Acute Myeloid Leukemia Signaling	3.16e-22	1.38e-05	30	12	3	CSF2RA,RPS6KB1,HRAS,ATM,MAP2K1,MAP2K6,MAP2K4,RAF1,RUNX1,RARA,CEBPA,SPI1,CCNA1,PIK3CA,PIK3CD,PIK3CG,MAPK1,PIK3R3,PIK3R2,PML,MYC,CSF3R,KITLG,NFKB2,SOS1,KIT,STAT5B,STAT5A,GRB2,BRAF	CSF2RB,STAT3,AKT1,CCND1,MAPK3,JUP,MAP2K7,PIK3R1,NFKB1,MTOR,EIF4EBP1,RELA	TCF4,AKT3,TCF3
Myc Mediated Apoptosis Signaling	5.01e-20	1.35e-06	22	12	2	HRAS,ATM,MAP2K4,PIK3CA,BID,PIK3CD,PIK3CG,YWHAH,PIK3R3,PIK3R2,FADD,MYC,APAF1,YWHAE,CDKN2A,SHC1,FASLG,SOS1,CASP8,CASP9,GRB2,FAS	YWHAZ,IGF1R,TP53,CASP3,YWHAQ,AKT1,PRKCZ,PIK3R1,YWHAB,MAPK8,YWHAG,BCL2	MAPK9,AKT3
CTLA4 Signaling in Cytotoxic T Lymphocytes	3.98e-17	0.000195	27	12	2	PPP2R1B,ATM,CD247,AP1S1,PIK3CG,PTPN22,FCER1G,PIK3CA,PIK3CD,CD86,AP2M1,GRAP2,PIK3R3,PIK3R2,AP1B1,CTLA4,CD28,CD3E,CD8A,PTPN6,PTPN11,PPP2CB,LCK,GRB2,CD80,LAT,PPP2R5A	LCP2,PPP2CA,AP1M1,FYN,AKT1,PLCG1,JAK2,ZAP70,PIK3R1,AP2A2,SYK,AP2B1	PPP2R1A,AKT3
Hypoxia Signaling in the Cardiovascular System	5.01e-15	4.07e-09	19	12	6	UBE2I,UBE2H,NFKBIA,UBE2N,SUMO1,BIRC6,UBE2D4,ATM,CREB1,HIF1A,NFKBIE,HSP90AB1,NFKBIB,CSNK1D,UBE2L3,HSP90AA1,UBE2V1,UBE2A,ATF2	UBE2E1,JUN,UBE2D2,UBE2D3,UBE2E3,UBE2D1,AKT1,TP53,MDM2,EP300,COPS5,CREBBP	UBE2M,PTEN,CDC34,UBE2E2,VHL,UBE2S
IL-17 Signaling	1.58e-13	7.94e-07	19	12	4	IL6,CRP,ELK1,PIK3CA,HRAS,ATM,PIK3CD,DEFB4A/DEFB4B,PIK3CG,NOS2,MAP2K1,MAPK1,PIK3R3,MAP2K6,MAP2K4,TRAF3IP2,ATF2,MAP3K14,PIK3R2	TRAF6,AKT1,JUN,MAP3K7,MAPK14,MAPK3,JAK2,PIK3R1,JAK1,NFKB1,RELA,MAPK8	PTGS2,AKT3,MAPK9,GSK3B
Role of NANOG in Mammalian Embryonic Stem Cell Pluripotency	2e-12	6.92e-05	26	12	5	HRAS,CDX2,GAB1,MAP2K1,LIFR,SOX2,TYK2,RAF1,FZD5,FZD7,PIK3CA,PIK3CD,PIK3CG,MAPK1,PIK3R3,PIK3R2,ATM,SHC1,GATA6,GATA4,IL6ST,BMP4,SOS1,BMPR1B,GRB2,BMPR2	TCL1A,STAT3,MAPK3,SMAD1,CTNNB1,AKT1,APC,JAK2,JAK3,PIK3R1,JAK1,TP53	AKT3,FZD3,WNT7B,SMAD9,GSK3B
Sertoli Cell-Sertoli Cell Junction Signaling	5.13e-08	5.62e-08	30	12	17	HRAS,ILK,MAP2K1,MAP2K4,SORBS1,RAF1,A2M,MAP3K8,MLLT4,MAP3K3,MAP3K4,MAP3K5,MAPK1,CDH1,ACTN3,NOS2,TNF,PRKAR1A,OCLN,WAS,CTNNA1,TJP2,TNFRSF1A,ACTN4,MAP3K11,ELK1,MAP3K14,PVRL2,YBX3,ATF2	SRC,MAPK3,SPTAN1,JUN,MAP3K7,CTNNB1,AKT1,JUP,GSK3A,MAP2K7,MAPK8,MAPK14	DLG1,ACTN1,PTEN,PRKAG1,TUBA1B,CLDN18,CLDN19,MPP6,GSK3B,CDC42,KEAP1,AKT3,PRKACA,PRKAR1B,MAPK9,BCAR1,TUBA1C
CCR3 Signaling in Eosinophils	1.82e-07	7.41e-07	19	12	9	PRKCI,LIMK1,PLCB4,GNG5,LIMK2,PIK3CA,HRAS,ATM,PIK3CD,PIK3CG,MAP2K1,MAPK1,PIK3R3,PIK3R2,CFL1,PRKCQ,PLA2G4B,RHOA,RAF1	PRKCH,PRKCA,PRKCB,CALM1 (includes others),PRKCD,PRKCG,GNB2L1,MAPK3,PRKCZ,PIK3R1,PRKD1,MAPK14	PLA2G10,GNAS,GNB5,GNB1,PRKCE,PLA2G6,PAK4,PAK6,GNG10
HIF1Î± Signaling	1.12e-06	5.75e-06	15	12	6	MMP14,EGLN3,NOS2,PIK3CA,HRAS,ATM,PIK3CD,HIF1A,PIK3CG,MAPK1,MAPK6,MAPK7,HSP90AA1,PIK3R3,PIK3R2	TP53,AKT1,JUN,COPS5,MAPK14,MAPK3,PIK3R1,RBX1,MAPK8,EP300,MDM2,CREBBP	EGLN2,TCEB1,APEX1,VHL,AKT3,MAPK9
Synaptic Long Term Depression	1.51e-05	5.13e-06	19	12	10	PRKCI,NOS2,PPP2CB,PLCB4,PRDX6,HRAS,GRIA1,PPP2R1B,PLCL1,MAP2K1,MAPK1,GNA12,GNAO1,PRKCQ,PLA2G4B,LYN,RAF1,PPP2R5A,CRHR1	PRKCH,IGF1R,MAPK3,PRKCA,PPP2CA,PRKCB,PRKCD,PRKCG,PLCG2,PLCG1,PRKCZ,PRKD1	PPP2R1A,PLA2G10,PLA2G6,GRIA2,PRKCE,RYR2,PDIA3,PLCH2,GNAS,GRM3
Î±-Adrenergic Signaling	2.34e-05	1.86e-08	10	12	8	PRKCI,GNG5,HRAS,ADRA2A,MAP2K1,MAPK1,PRKAR1A,PRKCQ,RAF1,PYGM	PRKCH,PLCG2,PRKCA,PRKCB,CALM1 (includes others),PRKCD,PRKCG,GNB2L1,MAPK3,PLCG1,PRKCZ,PRKD1	GNAS,GNB5,PRKCE,GNB1,PRKAG1,PRKACA,PRKAR1B,GNG10
PPAR Signaling	1.26e-28	2.63e-05	41	11	5	PDGFRB,PDGFRA,MAP4K4,NFKBIB,HRAS,NFKBIA,IL36RN,MAP2K1,NFKBIE,IKBKB,INSR,MED1,IKBKG,IKBKE,IL1A,RAF1,NCOR2,NCOR1,IL18RAP,PPARGC1A,HSP90AB1,MAPK1,NFKB2,TRAF2,SHC1,RXRA,PPARG,TNF,IL1RAP,TNFRSF1B,SOS1,TNFRSF1A,TAB1,NRIP1,STAT5B,STAT5A,GRB2,MAP3K14,HSP90AA1,PPARA,NGFR	TRAF6,FOS,JUN,MAP3K7,CHUK,MAPK3,SRA1,NFKB1,RELA,EP300,CREBBP	PTGS2,PDGFB,NR2F1,PPARD,INS
STAT3 Pathway	6.31e-23	0.000407	30	11	1	PDGFRB,PDGFRA,GHR,HRAS,BMPR1B,INSR,NGFR,MAP2K4,TYK2,RAF1,FLT4,FLT1,NTRK1,NTRK2,NTRK3,MAPK1,CISH,MYC,KDR,TGFBR1,TNFRSF11A,PTPN2,PTPN6,FGFR1,SOCS1,SOCS3,DDR1,MAP2K1,MAP3K11,BMPR2	SRC,IGF1R,STAT3,CDKN1A,EGFR,MAPK14,MAPK3,JAK2,MAPK8,CDC25A,BCL2	MAPK9
Non-Small Cell Lung Cancer Signaling	3.16e-22	5.75e-06	27	11	3	FHIT,HRAS,ATM,RASSF5,FOXO3,MAP2K1,RAF1,EGF,RARB,PIK3CA,PIK3CD,RB1,PIK3CG,MAPK1,PIK3R3,PIK3R2,ERBB2,CDKN2A,RXRA,RXRB,PA2G4,SOS1,E2F1,CASP9,GRB2,CDK4,TFDP1	TP53,CDK6,MAPK3,CCND1,EGFR,AKT1,PLCG1,PRKCA,PIK3R1,ABL1,SIN3A	SUV39H1,PDPK1,AKT3
Role of JAK1 and JAK3 in Î³c Cytokine Signaling	3.98e-22	8.13e-05	26	11	1	HRAS,ATM,IL21,STAT6,STAT1,PIK3CA,PIK3CD,PIK3CG,MAPK1,PIK3R3,PIK3R2,SHC1,IL2RA,IL2RB,SOCS1,SOCS3,IL2RG,IRS4,PTPN11,IL21R,IL15,STAT5B,STAT5A,GRB2,IL2,IL15RA	STAT3,IL4R,SYK,IRS1,IRS2,MAPK3,PTK2B,JAK2,JAK3,PIK3R1,JAK1	FES
FGF Signaling	5.01e-16	0.00162	26	11	1	CRKL,HRAS,ATM,PTPN6,FRS2,MAP2K1,MAP2K6,CRK,MAP3K5,RAF1,PIK3CA,PIK3CD,PIK3CG,MAPK1,PIK3R3,PIK3R2,FGF13,CREB1,GAB1,FGF2,FGFR1,SOS1,PTPN11,MET,GRB2,ATF2	STAT3,AKT1,PRKCA,MAPK14,MAPK3,PLCG1,PIK3R1,FGF12,MAPK8,EP300,CREBBP	AKT3
GDNF Family Ligand-Receptor Interactions	3.16e-15	4.68e-05	21	11	2	SOS1,GRB2,SHC1,CREB1,PIK3CA,HRAS,ATM,PIK3CD,RET,FRS2,DOK3,MAP2K1,MAPK1,DOK6,PIK3R2,MAP2K4,PIK3R3,PIK3CG,RAF1,GAB1,NCK1	MAPK3,FOS,JUN,IRS1,IRS2,PLCG2,PLCG1,DOK1,PIK3R1,MAPK8,RASA1	MAPK9,CDC42
IL-1 Signaling	6.31e-15	2.14e-07	26	11	8	IKBKE,NFKBIB,GNAO1,NFKBIA,NFKBIE,IKBKB,IKBKG,MAP2K4,IL1A,MAPK1,IRAK2,IRAK3,NFKB2,MYD88,IRAK4,PRKAR1A,IL1RAP,GNA12,IRAK1,TOLLIP,MAP2K6,TAB2,TAB1,GNG5,MAP3K14,ECSIT	GNB2L1,TRAF6,FOS,JUN,CHUK,MAP3K7,MAPK14,MAP2K7,NFKB1,RELA,MAPK8	GNAS,GNB5,GNB1,GNG10,PRKAG1,PRKACA,PRKAR1B,MAPK9
ERK5 Signaling	1.26e-13	9.55e-05	18	11	1	MAP3K8,ATF2,MAP3K3,HRAS,PTPN11,RPS6KB1,NTRK1,CREB1,IL6ST,FOXO3,YWHAH,GNA12,MAPK7,MEF2D,MYC,GAB1,EGF,YWHAE	YWHAZ,SRC,FOS,YWHAQ,EGFR,AKT1,PRKCZ,YWHAB,EP300,YWHAG,CREBBP	RPS6KA3
Integrin Signaling	2.51e-13	3.63e-05	46	11	15	PTK2,CAPNS1,CRKL,ITGA1,HRAS,ATM,ILK,MAP2K1,CTTN,WASL,MAP2K4,CRK,RAP2A,TLN1,RAF1,CAV1,ARF3,PIK3CA,PIK3CD,PIK3CG,MAPK1,PIK3R3,PIK3R2,CAPN1,BRAF,PXN,ITGB2,SHC1,ITGB7,RHOC,RHOA,WAS,BCAR3,ACTN3,NCK1,SOS1,ACTN4,ARHGAP26,CAPN11,MAP3K11,GRB2,ITGAL,ITGAM,GRB7,ITGAD,ACTR2	NEDD9,NCK2,MAPK3,FYN,SRC,PLCG2,PLCG1,AKT1,PIK3R1,ABL1,MAPK8	PDGFB,PTEN,ARPC3,ARPC1B,ACTN1,ARF5,GSK3B,RHOJ,AKT3,TTN,PAK4,PAK6,CDC42,BCAR1,MYL9
Ceramide Signaling	7.94e-13	0.000263	21	11	2	SPHK1,PPP2CB,TNFRSF1B,PPP2R5A,TNFRSF1A,PIK3CA,HRAS,ATM,PIK3CD,PPP2R1B,PIK3CG,CTSD,MAP2K1,TNF,PIK3R3,NGFR,MAP2K4,NSMAF,RAF1,NFKB2,PIK3R2	AKT1,PPP2CA,FOS,JUN,MAPK3,PRKCZ,PIK3R1,NFKB1,RELA,MAPK8,BCL2	PPP2R1A,AKT3
phagosome formation	1.05e-10	0.000589	24	11	4	ATM,PRKCQ,MBL2,FCER1G,FCER1A,INPPL1,PIK3CA,PIK3CD,PIK3CG,MARCKS,PIK3R3,PIK3R2,PRKCI,PLCB4,FCGR2B,PLCL1,RHOC,RHOA,FCGR2A,INPP5D,TLR2,TLR3,TLR4,FCGR3A/FCGR3B	PRKCH,SYK,PRKCB,PRKCD,PRKCG,PLCG2,PLCG1,PRKCZ,PRKCA,PIK3R1,PRKD1	PLCH2,PRKCE,PDIA3,RHOJ
Macropinocytosis Signaling	3.55e-10	1.95e-06	15	11	4	PRKCI,ITGB2,ITGB7,ACTN4,PIK3CA,HRAS,ATM,PIK3CD,PIK3CG,MET,PIK3R3,PIK3R2,PRKCQ,RHOA,EGF	SRC,PRKCH,PRKCA,PRKCB,PRKCD,PRKCG,PLCG2,PLCG1,PRKCZ,PIK3R1,PRKD1	PDGFB,CDC42,PRKCE,INS
Antioxidant Action of Vitamin C	1.62e-07	1.51e-05	17	11	6	PLA2G4B,CSF2RA,MAP2K4,NFKBIB,PRDX6,NFKBIA,NFKBIE,IKBKB,STAT5B,STAT5A,MAPK1,IKBKG,IKBKE,PLCB4,NFKB2,PLCL1,TNF	CSF2RB,PLCG2,CHUK,CSF2,MAPK14,MAPK3,PLCG1,JAK2,NFKB1,MAPK8,RELA	PLCH2,PLA2G10,PLD3,PDIA3,PLA2G6,MAPK9
Sperm Motility	0.00141	1.32e-06	12	11	10	PRKCI,PTK2,PLCB4,PTK6,PRDX6,PLCL1,MAP3K11,PRKAR1A,PLA2G4B,PRKCQ,TXK,PDE4D	PLCG1,PRKCH,PRKCA,PRKCB,CALM1 (includes others),PRKCD,PRKCG,PLCG2,PTK2B,PRKCZ,PRKD1	CACNA1H,PLCH2,PLA2G10,GNAS,PRKAG1,PDIA3,PRKCE,PLA2G6,PRKACA,PRKAR1B
cAMP-mediated signaling	0.00251	0.00288	24	11	11	GNAO1,AKAP9,MAP2K1,RAF1,CAMK1,ADRA2A,RGS4,MAPK1,DUSP9,MC1R,NPR3,CAMK2D,CAMK2G,CREB1,PRKAR1A,RGS14,PKIA,ADRB2,BRAF,AGTR2,PPP3CB,CRHR1,PDE4D,ATF2	SRC,STAT3,CALM1 (includes others),CAMK2A,CAMK2B,PTGER3,MAPK3,CREBBP,GLP1R,EP300,TDP2	HCAR3,CAMK1D,GNAS,CREM,RGS7,APEX1,PDE7B,PRKACA,AKAP13,PRKAR1B,GRM3
Death Receptor Signaling	6.31e-29	0.00316	42	10	2	IKBKE,MAP4K4,NFKBIB,LIMK1,BIRC3,BIRC2,NFKBIE,RIPK1,TNFRSF10B,TNFRSF10A,IKBKG,MAP2K4,CRADD,DAXX,TANK,TBK1,FAS,BID,TRADD,MAP3K5,CFLAR,IKBKB,FADD,NFKB2,APAF1,TRAF2,NFKBIA,HSPB2,PARP2,TNF,FASLG,CASP10,CASP2,CASP6,CASP7,TNFRSF1B,TNFRSF1A,XIAP,CASP8,CASP9,MAP3K14,TIPARP	HSPB7,CASP3,SPTAN1,PARP1,CHUK,MAP2K7,NFKB1,MAPK8,RELA,BCL2	ACIN1,HSPB1
Toll-like Receptor Signaling	3.16e-28	0.00162	36	10	1	MAP4K4,NFKBIA,IL12A,IKBKB,IKBKG,MAP2K4,IL1A,TICAM1,TICAM2,TIRAP,MAPK1,IRAK2,IRAK3,NFKB2,IRAK1,IRAK4,TRAF1,IL36RN,TRAF4,TLR4,TNF,ECSIT,PPARA,SIGIRR,MYD88,TOLLIP,TAB2,TAB1,EIF2AK2,TNFAIP3,TLR2,TLR3,ELK1,MAP3K14,UBB,MAP2K6	TRAF6,FOS,JUN,CHUK,MAP3K7,MAPK14,UBC,NFKB1,RELA,MAPK8	UBD
Lymphotoxin Î² Receptor Signaling	6.31e-24	1.91e-05	26	10	2	BCL2L1,TNFSF14,ATM,BIRC2,IKBKB,IKBKAP,IKBKG,IKBKE,LTBR,PIK3CA,PIK3CD,PIK3CG,MAPK1,PIK3R3,PIK3R2,NFKB2,APAF1,TRAF1,TRAF2,TRAF3,TRAF4,TRAF5,LTA,NFKBIA,CASP9,MAP3K14	CASP3,TRAF6,AKT1,CHUK,MAPK3,PIK3R1,NFKB1,RELA,EP300,CREBBP	PDPK1,AKT3
IL-2 Signaling	3.98e-23	1.55e-05	25	10	2	HRAS,ATM,MAP2K1,RAF1,PIK3CA,PIK3CD,PIK3CG,MAPK1,PIK3R3,PIK3R2,SHC1,CSNK2A2,CSNK2A1,IL2RA,IL2RB,SOCS1,SOS1,IL2RG,GRB2,PTPN11,STAT5B,STAT5A,ELK1,IL2,LCK	AKT1,SYK,FOS,JUN,MAPK3,PTK2B,JAK3,PIK3R1,JAK1,MAPK8	AKT3,CSNK2B
April Mediated Signaling	3.16e-22	2.69e-06	19	10	1	TNFSF13,TRAF1,NFATC2,TRAF3,MAP2K4,TRAF5,NFKBIB,NFKBIA,TRAF2,NFKBIE,IKBKB,TNFRSF17,MAPK1,MAP3K14,IKBKG,IKBKE,NFKB2,TNFRSF13B,ELK1	NFATC3,TRAF6,FOS,JUN,CHUK,MAPK14,MAP2K7,NFKB1,RELA,MAPK8	MAPK9
B Cell Activating Factor Signaling	3.16e-21	4.68e-06	19	10	1	TRAF1,NFATC2,TRAF3,MAP2K4,TRAF5,NFKBIB,NFKBIA,TRAF2,NFKBIE,IKBKB,TNFRSF17,MAPK1,MAP3K14,IKBKG,IKBKE,IKBKAP,NFKB2,TNFRSF13B,ELK1	NFATC3,TRAF6,FOS,JUN,CHUK,MAPK14,MAP2K7,NFKB1,RELA,MAPK8	MAPK9
Neurotrophin/TRK Signaling	2e-19	0.000178	26	10	2	HRAS,ATM,FRS2,SPRY2,MAP2K1,MAP2K6,MAP2K4,PIK3CG,RAF1,PIK3CA,PIK3CD,NTRK1,NTRK2,MAP3K5,MAPK1,PIK3R3,PIK3R2,NTRK3,SHC1,NGFR,CREB1,GAB1,SOS1,PTPN11,GRB2,ATF2	AKT1,FOS,JUN,MAPK3,PLCG1,MAP2K7,PIK3R1,MAPK8,EP300,CREBBP	PDPK1,CDC42
Systemic Lupus Erythematosus Signaling	2e-15	0.00955	52	10	10	CD2BP2,NFATC2,CD40LG,CD72,HRAS,ATM,C8B,CD247,IL1A,PIK3CG,CD79B,CD79A,FCER1G,PIK3CA,PIK3CD,PRPF40B,CD86,MAPK1,PIK3R3,PIK3R2,PTPRC,LYN,C7,C6,C5,IFNA1/IFNA13,IL36RN,CD28,CD22,FCGR2B,CD40,LSM2,IL6R,TNF,SNRPD3,FCGR2A,PTPN6,BDKRB2,INPP5D,SOS1,IL10,LSM1,CBL,LCK,IL6,SNRNP25,GRB2,IL2,CD80,LAT,FCGR3A/FCGR3B,CD3E	NFATC3,AKT1,SF3B4,FOS,JUN,PLCG2,PLCG1,MTOR,PIK3R1,MAPK3	SNRNP70,SNRNP27,PRPF38A,PRPF40A,PRPF8,SNRNP35,AKT3,CREM,SNRPB,HNRNPC
VEGF Signaling	6.31e-14	0.00105	26	10	3	BCL2L1,PTK2,HRAS,ATM,HIF1A,FOXO3,MAP2K1,FLT4,RAF1,FLT1,PIK3CA,PIK3CD,PIK3CG,MAPK1,PIK3R3,PIK3R2,KDR,PXN,SHC1,PTPN6,ACTN3,SOS1,ACTN4,PTPN11,GRB2,YWHAE	SRC,PLCG2,PRKCA,PRKCB,PTK2B,AKT1,PLCG1,PIK3R1,MAPK3,BCL2	ACTN1,AKT3,EIF1AY
Germ Cell-Sertoli Cell Junction Signaling	6.31e-13	0.000105	38	10	11	PTK2,LIMK2,HRAS,LIMK1,ILK,MAP2K1,MAP2K6,MAP2K4,SORBS1,MAP3K5,A2M,MAP3K8,MLLT4,PIK3CA,PIK3CD,MAP3K4,PIK3CG,MAPK1,PIK3R3,PXN,CDH1,PIK3R2,TGFBR1,ATM,TNF,FER,CFL1,RHOC,RHOA,CTNNA1,ACTN3,TNFRSF1A,ACTN4,MAP3K11,MAP3K14,PVRL2,MAP3K3,WASL	SRC,AKT1,MAP3K7,CTNNB1,MAPK3,JUP,MAP2K7,PIK3R1,MAPK8,MAPK14	ACTN1,RHOJ,TUBA1C,TUBA1B,KEAP1,PAK4,PDPK1,PAK6,MAPK9,BCAR1,CDC42
Estrogen Receptor Signaling	1.26e-11	4.17e-05	30	10	9	HDAC3,HRAS,KAT2B,PRKDC,MAP2K1,MED1,RAF1,NCOR2,NCOR1,NCOA2,PPARGC1A,GTF2B,MED12,MAPK1,PGR,MED14,NR3C1,SHC1,POLR2E,POLR2F,POLR2A,POLR2L,ESR2,SOS1,TBP,NRIP1,RUNX2,DDX5,GRB2,CCNH	SRC,HIST3H3,ESR1,MED23,MAPK3,SRA1,CDK7,EP300,HNRNPD,CREBBP	GTF2E1,POLR2I,RBFOX2,GTF2H2,ERCC3,HIST2H3C,CTBP1,SMARCA4,TAF7L
Rac Signaling	2.51e-11	0.000105	25	10	6	PTK2,LIMK2,RPS6KB1,HRAS,LIMK1,MAP2K1,MAP2K4,RAF1,PIK3CA,PIK3CD,PARD6A,PIK3CG,MAPK1,PIK3R3,PIK3R2,NFKB2,PIP4K2A,PRKCI,ATM,CFL1,RHOA,PIP5K1A,MAP3K11,ELK1,ACTR2	ABI2,JUN,MAPK3,PTK2B,PRKCZ,MAP2K7,PIK3R1,NFKB1,RELA,MAPK8	ARPC3,ARPC1B,PAK4,BAIAP2,PAK6,CDC42
Salvage Pathways of Pyrimidine Ribonucleotides	4.27e-10	2.63e-05	21	10	6	BRAF,CDK18,LIMK1,LIMK2,EIF2AK2,CSNK1D,TTK,PKN1,MAP2K1,MAPK1,MAPK6,MAP2K6,MAP2K4,PRKCQ,CDK4,MAK,IRAK1,CDK2,MAP3K8,APOBEC3F,MAPK7	PRKCH,NME7,MAPK3,PRKCD,PRKAA1,CDK1,CDK5,CDK6,CDK7,MAPK8	NEK2,CSNK1A1,PRKCE,PRKAA2,APOBEC1,MAPK9
Regulation of eIF4 and p70S6K Signaling	1.41e-07	0.0102	26	10	5	PPP2R1B,EIF3D,HRAS,ATM,EIF4E,MAP2K1,RAF1,PIK3CA,EIF3B,RPS6KB1,EIF3E,PIK3CG,MAPK1,PIK3R3,PIK3R2,MKNK1,SHC1,PIK3CD,RPS4X,SOS1,PPP2CB,RPS5,GRB2,EIF3A,PPP2R5A,EIF4A3	RPS20,AKT1,PPP2CA,IRS1,MAPK14,MAPK3,PRKCZ,EIF4EBP1,PIK3R1,MTOR	PPP2R1A,EIF1AY,AKT3,PDPK1,EIF3G
Relaxin Signaling	5.01e-06	2.69e-05	21	10	10	BRAF,NOS2,ATM,GNG5,NFKBIB,GNAO1,NFKBIA,PIK3CD,CREB1,NFKBIE,MAP2K1,ELK1,PIK3R3,PIK3R2,PIK3CA,MAPK1,NFKB2,PIK3CG,PDE4D,GNA12,PRKAR1A	FOS,JUN,GNB2L1,AKT1,PRKCZ,PIK3R1,NFKB1,RELA,MAPK3,TDP2	AKT3,GNAS,GNB5,GNG10,GNB1,APEX1,PRKAG1,PDE7B,PRKACA,PRKAR1B
Role of PKR in Interferon Induction and Antiviral Response	7.94e-29	0.000191	25	9	0	NFKBIB,NFKBIA,NFKBIE,IKBKB,MAP2K6,IKBKE,STAT1,BID,FADD,NFKB2,APAF1,TRAF2,TRAF3,TRAF5,IFNG,IKBKG,TNF,IRF1,TNFRSF1A,TAB2,EIF2AK2,CASP8,CASP9,TLR3,ATF2	TP53,CASP3,TRAF6,CHUK,MAP3K7,MAPK14,AKT1,NFKB1,RELA
CD27 Signaling in Lymphocytes	2.51e-22	0.000331	25	9	1	BCL2L1,IKBKE,NFKBIB,NFKBIA,NFKBIE,IKBKB,MAP2K1,IKBKAP,MAP2K6,MAP2K4,MAP3K8,MAP3K3,BID,MAP3K4,MAP3K5,NFKB2,APAF1,TRAF2,TRAF5,CD27,CASP8,CASP9,MAP3K11,MAP3K14,IKBKG	CASP3,FOS,JUN,CHUK,MAP3K7,MAP2K7,NFKB1,RELA,MAPK8	MAPK9
ErbB2-ErbB3 Signaling	2.51e-19	3.39e-05	24	9	3	CDKN1B,HRAS,ATM,MAP2K1,TYK2,RAF1,PIK3CA,PIK3CD,PIK3CG,MAPK1,PIK3R3,PIK3R2,NRG1,MYC,NRG2,ERBB2,ERBB3,SHC1,NRG3,SOS1,GRB2,STAT5B,STAT5A,ELK1	STAT3,AKT1,CCND1,JUN,GSK3A,MAPK3,JAK3,PIK3R1,SP1	PTEN,PDPK1,GSK3B
FLT3 Signaling in Hematopoietic Progenitor Cells	1.58e-18	0.000457	28	9	3	PIK3CD,HRAS,ATM,GAB2,MAP2K1,RAF1,STAT6,STAT4,STAT2,STAT1,PIK3CA,RPS6KB1,PIK3CG,MAPK1,PIK3R3,PIK3R2,SHC1,CREB1,EIF4E,INPP5D,SOS1,GRB2,PTPN11,CBL,STAT5B,STAT5A,ELK1,ATF2	STAT3,MAPK3,MAPK14,AKT1,EIF4EBP1,PIK3R1,MTOR,EP300,CREBBP	AKT3,PDPK1,RPS6KA3
PEDF Signaling	2.51e-18	0.00115	27	9	2	BCL2L1,NFKBIB,HRAS,NFKBIA,NFKBIE,IKBKB,IKBKG,IKBKE,RAF1,PIK3CA,PIK3CD,PIK3CG,CFLAR,MAPK1,PIK3R3,PIK3R2,NFKB2,ATM,SRF,PPARG,FASLG,RHOA,ZEB1,CASP7,CASP8,ELK1,FAS	TP53,MAPK3,CHUK,MAPK14,AKT1,PIK3R1,NFKB1,RELA,BCL2	TCF4,AKT3
TREM1 Signaling	1.26e-14	0.00589	24	9	1	DEFB4A/DEFB4B,NLRP12,TLR2,TLR3,CIITA,CD83,CD86,MAPK1,NOD1,ICAM1,NFKB2,IRAK1,SIGIRR,FCGR2B,CD40,TNF,MYD88,CASP1,IL10,IL6,STAT5B,STAT5A,GRB2,TLR4	STAT3,PLCG2,CSF2,AKT1,PLCG1,JAK2,NFKB1,RELA,MAPK3	AKT3
IL-4 Signaling	1e-13	0.000525	23	9	3	NFATC2,PIK3CD,HRAS,ATM,TYK2,STAT6,INPPL1,PIK3CA,RPS6KB1,PIK3CG,PIK3R3,PIK3R2,NR3C1,SHC1,SOCS1,PTPN6,IL13RA1,INPP5D,SOS1,IL2RG,IRF4,GRB2,HLA-DOA	NFATC3,IL4R,IRS1,AKT1,MTOR,JAK3,PIK3R1,JAK1,JAK2	AKT3,INPP5K,HLA-DMB
Pyridoxal 5'-phosphate Salvage Pathway	2e-13	4.68e-06	20	9	5	BRAF,CDK18,MAP3K8,LIMK2,EIF2AK2,LIMK1,CSNK1D,TTK,PKN1,MAP2K1,MAPK1,MAPK6,MAP2K6,MAP2K4,PRKCQ,CDK4,MAK,IRAK1,CDK2,MAPK7	PRKCH,CDK1,PRKCD,PRKAA1,MAPK3,CDK5,CDK6,CDK7,MAPK8	PRKCE,MAPK9,NEK2,CSNK1A1,PRKAA2
Renal Cell Carcinoma Signaling	5.01e-12	1.15e-07	20	9	8	EGLN3,GRB2,SOS1,MET,PIK3CA,HRAS,ATM,PIK3CD,HIF1A,GAB1,MAPK1,MAP2K1,ETS1,PIK3R3,PIK3R2,UBB,CRK,PIK3CG,RAF1,PTPN11	FOS,JUN,AKT1,PIK3R1,UBC,RBX1,EP300,MAPK3,CREBBP	PDGFB,TCEB1,UBD,VHL,AKT3,PAK4,PAK6,CDC42
IL-17A Signaling in Fibroblasts	5.01e-11	8.71e-06	10	9	1	IL6,NFKBIB,NFKBIA,NFKBIE,IKBKB,MAPK1,IKBKG,IKBKE,TRAF3IP2,NFKB2	TRAF6,FOS,JUN,MAP3K7,CHUK,MAPK14,MAPK3,NFKB1,RELA	GSK3B
Reelin Signaling in Neurons	1.1e-10	5.89e-05	20	9	5	ITGB2,ITGAL,CRKL,ARHGEF6,PIK3CA,ATM,PIK3CD,MAPT,PIK3CG,MAP3K11,LCK,PIK3R3,PIK3R2,BLK,MAP2K4,ITGA1,HCK,DAB1,LYN,YES1	SRC,ARHGEF12,APP,FYN,AKT1,MAP2K7,CDK5,PIK3R1,MAPK8	MAPK9,ARHGEF1,MAPK8IP1,MAPK8IP2,GSK3B
BMP signaling pathway	2.09e-10	3.8e-05	19	9	5	SMURF1,XIAP,BMP4,SOS1,GRB2,HRAS,BMPR1B,CREB1,RUNX2,MAP2K1,MAPK1,BMPR2,PRKAR1A,MAP2K4,PITX2,NFKB2,RAF1,TAB1,ATF2	JUN,MAP3K7,SMAD1,MAPK14,MAPK3,NFKB1,RELA,MAPK8,CREBBP	PRKAG1,MAPK9,PRKACA,SMAD9,PRKAR1B
HIPPO signaling	2.29e-10	9.33e-06	21	9	7	TJP2,PPP2R1B,SKP2,PPP2R5A,SKP1,YWHAH,YAP1,PPP2CB,CRB1,CSNK1D,SMAD3,STK3,LATS2,LATS1,CSNK1E,NF2,TP53BP2,MOB1A,YWHAE,CUL1,TEAD4	YWHAZ,PPP2CA,YWHAQ,SMAD1,SMAD2,PRKCZ,YWHAB,YWHAG,PPP1R14A	DLG1,PPP2R1A,DLG3,DLG2,DLG4,INADL,PPP1CC
Clathrin-mediated Endocytosis Signaling	6.46e-09	0.000117	36	9	14	CTTN,ATM,WASL,HIP1,EGF,HIP1R,APOF,SERPINA1,PIK3CA,PIK3CD,PIK3CG,AP2M1,RAB11B,PIK3R3,PIK3R2,FGF13,AP1B1,SH3KBP1,ITGB2,ITGB7,SH3GLB1,HSPA8,NUMB,CSNK2A2,CSNK2A1,FGF2,ORM1,CBL,CD2AP,MET,GRB2,UBB,F2,PPP3CB,ACTR2,PICALM	SRC,UBC,AP2A2,HGS,PIK3R1,DNM2,FGF12,MDM2,AP2B1	EPS15,PDGFB,RAB5C,PCYOX1,ARPC1B,SNX9,INS,SNAP91,ARPC3,UBD,STAM,CSNK2B,APOL1,CDC42
Bladder Cancer Signaling	1.32e-07	0.0158	17	9	1	MMP14,ERBB2,FGF2,CDKN2A,E2F1,HRAS,RB1,PA2G4,FGF13,MAP2K1,MAPK1,CDK4,CDH1,MYC,RAF1,EGF,TFDP1	TP53,CCND1,CDKN1A,EGFR,MAPK3,ABL1,FGF12,MDM2,SIN3A	SUV39H1
Tight Junction Signaling	4.37e-06	0.000195	27	9	12	HSF1,PPP2R1B,MYL6,PARD6A,MYL1,CPSF1,SMURF1,CEBPA,MLLT4,NSF,PVRL2,NFKB2,PRKCI,TGFBR1,TNF,PRKAR1A,OCLN,RHOA,CTNNA1,TJP2,TNFRSF1B,TNFRSF1A,PPP2CB,CDK4,PPP2R5A,YBX3,NGFR	FOS,PPP2CA,SPTAN1,JUN,CTNNB1,AKT1,PRKCZ,NFKB1,RELA	PPP2R1A,PRKAG1,CLDN18,CLDN19,CASK,AKT3,PTEN,INADL,PRKACA,PRKAR1B,MYL9,CDC42
nNOS Signaling in Neurons	5.25e-06	1.02e-09	7	9	7	PRKCI,CAPNS1,CAPN11,GRIN2B,CAPN1,PRKCQ,PPP3CB	PRKCH,PRKCA,PRKCB,CALM1 (includes others),CAMK2A,PRKCG,PRKCD,PRKCZ,PRKD1	DLG2,DLG4,PRKCE,GRIN3A,GRIN3B,GRIN1,GRIN2A
Wnt/Ca+ pathway	1.51e-05	5.13e-06	8	9	4	NFATC2,PLCB4,FZD5,FZD7,CREB1,PLCL1,NFKB2,ATF2	NFATC3,PRKCA,CAMK2A,PLCG2,PLCG1,NFKB1,RELA,EP300,CREBBP	PLCH2,FZD3,PDIA3,GSK3B
Cdc42 Signaling	0.000158	0.00132	23	9	10	LIMK2,LIMK1,MYL6,CD247,WASL,MAP2K4,MYL1,RAF1,FCER1G,ARHGEF6,PARD6A,MAPK1,PRKCI,CFL1,WAS,ITK,VAV1,EXOC8,CD3E,MAP3K11,HLA-DOA,ACTR2,ATF2	SRC,FOS,VAV2,JUN,MAPK14,PRKCZ,APC,MAPK8,RASA1	MAPK9,ARPC3,ARPC1B,MYL9,CDC42SE1,PAK4,BAIAP2,GSK3B,HLA-DMB,CDC42
GPCR-Mediated Nutrient Sensing in Enteroendocrine Cells	0.0155	2.95e-07	6	9	9	PRKCI,PLCB4,PLCL1,GNG5,PRKAR1A,PRKCQ	PRKCH,PRKCA,PRKCB,PRKCD,PRKCG,PLCG2,PLCG1,PRKCZ,PRKD1	GNAS,PRKAG1,GNG10,PRKCE,PLCH2,PDIA3,PRKAR1B,CASR,PRKACA
Induction of Apoptosis by HIV1	7.94e-28	0.00398	33	8	1	BCL2L1,IKBKE,NFKBIB,NFKBIA,BIRC3,BIRC2,NFKBIE,IKBKB,XIAP,IKBKAP,NGFR,MAP2K4,DAXX,FAS,BID,TRADD,MAP3K5,CXCR4,NFKB2,APAF1,TRAF1,TRAF2,FADD,SLC25A6,TNF,FASLG,RIPK1,TNFRSF1B,TNFRSF1A,CASP8,CASP9,MAP3K14,IKBKG	TP53,CASP3,CHUK,MAP2K7,NFKB1,RELA,MAPK8,BCL2	MAPK9
Activation of IRF by Cytosolic Pattern Recognition Receptors	3.98e-22	0.00501	29	8	1	NFKBIB,NFKBIA,NFKBIE,RIPK1,IFNAR1,IKBKAP,IKBKG,IKBKE,TANK,STAT2,TBK1,ADAR,FADD,NFKB2,IFNA1/IFNA13,TRAF3,CD40,LTA,TNF,IRF3,IKBKB,IRF7,STAT1,IL10,IRF9,IL6,MAP2K4,MAVS,ATF2	TRAF6,JUN,CHUK,CREBBP,NFKB1,RELA,MAPK8,PIN1	MAPK9
p38 MAPK Signaling	2e-17	0.00123	38	8	7	MKNK1,IL36RN,MAP2K6,MAP2K4,HSPB2,DAXX,STAT1,FAS,RPS6KB1,TRADD,MAP3K5,FADD,IRAK2,IRAK3,MYC,IRAK1,IRAK4,TRAF2,DDIT3,SRF,CDC25B,CREB1,TNF,FASLG,TIFA,IL1RAP,PLA2G4B,TGFBR1,IL1A,TNFRSF1B,IL18RAP,TNFRSF1A,TAB2,TAB1,ELK1,MAPT,MEF2D,ATF2	HSPB7,EP300,TP53,TRAF6,MAP3K7,MAPK14,HIST3H3,CREBBP	RPS6KA3,PLA2G10,HSPB1,MAX,PLA2G6,HIST2H3C,MAPKAPK5
SAPK/JNK Signaling	7.94e-17	0.00129	32	8	5	MAP4K4,CRKL,HRAS,ATM,GAB1,RIPK1,MAP3K4,MAP2K4,CRK,PIK3CG,DAXX,FCER1G,PIK3CA,PIK3CD,TRADD,MAP3K5,HNRNPK,PIK3R3,PIK3R2,FADD,TRAF2,SHC1,GNG5,SOS1,GRB2,TAB1,MAP3K11,ELK1,GNA12,MAP3K3,LCK,ATF2	NFATC3,TP53,JUN,IRS1,MAP3K7,MAP2K7,PIK3R1,MAPK8	MAPK9,GNB1,MAPK8IP1,MAPK8IP2,CDC42
IL-9 Signaling	1e-14	0.000309	14	8	0	SOCS3,STAT1,IL2RG,PIK3CA,ATM,PIK3CD,PIK3CG,STAT5B,STAT5A,TNF,PIK3R3,CISH,NFKB2,PIK3R2	STAT3,IRS1,IRS2,JAK3,PIK3R1,JAK1,NFKB1,RELA
Melanocyte Development and Pigmentation Signaling	6.31e-13	0.000117	25	8	6	PIK3CD,HRAS,ATM,MAP2K1,CRK,RAF1,SOX10,PIK3CA,RPS6KB1,PIK3CG,MAPK1,PIK3R3,PIK3R2,MC1R,SHC1,CREB1,PRKAR1A,KITLG,PTPN6,SOS1,PTPN11,KIT,GRB2,TYR,ATF2	SRC,PLCG2,MAPK3,PLCG1,PIK3R1,EP300,CREBBP,BCL2	RPS6KA3,GNAS,PRKAG1,PRKACA,PRKAR1B,MITF
FAK Signaling	2e-12	0.000174	25	8	6	PTK2,CAPNS1,HRAS,ATM,MAP2K1,CRK,TLN1,RAF1,EGF,ARHGEF6,PIK3CA,PIK3CD,PIK3CG,MAPK1,PIK3R3,ARHGAP26,CAPN1,PXN,PIK3R2,CSK,WAS,SOS1,CAPN11,GRB2,GIT2	SRC,PLCG2,EGFR,FYN,AKT1,PLCG1,PIK3R1,MAPK3	PTEN,AKT3,PAK4,PDPK1,PAK6,BCAR1
Actin Cytoskeleton Signaling	5.62e-09	0.00513	42	8	13	PTK2,CRKL,LIMK2,HRAS,LIMK1,MYL6,MSN,MAP2K1,WASL,MYL1,CRK,PIK3CG,RAF1,EGF,ARHGEF6,PIK3CA,PIK3CD,TLN1,MAPK1,PIK3R3,PIK3R2,FGF13,PIP4K2A,PXN,ATM,SHC1,CSK,CFL1,RHOA,WAS,FGF2,ACTN3,F2,SOS1,ACTN4,VAV1,PIP5K1A,EZR,ACTR2,GRB2,GNA12,VAV3	ARHGEF12,APC,ABI2,VAV2,MAPK3,PIK3R1,FGF12,FLNA	PDGFB,ARPC3,ARPC1B,ACTN1,MYL9,ARHGEF1,TTN,PAK4,BAIAP2,PAK6,INS,BCAR1,CDC42
Nur77 Signaling in T Lymphocytes	6.46e-09	0.000708	14	8	2	FCER1G,CD28,CD80,MEF2D,RXRA,CD86,CD247,MAPK7,MAP3K3,PPP3CB,CASP9,CD3E,APAF1,HLA-DOA	HDAC1,HDAC2,CASP3,NR4A1,CALM1 (includes others),EP300,SIN3A,BCL2	HLA-DMB,SIN3B
IL-17A Signaling in Gastric Cells	1.15e-06	2.88e-06	4	8	1	CCL20,MAPK1,TNF,MAP2K4	FOS,EGFR,JUN,MAPK14,MAPK3,NFKB1,RELA,MAPK8	MAPK9
Role of MAPK Signaling in the Pathogenesis of Influenza	6.17e-06	5.5e-05	12	8	5	IFNG,PRDX6,HRAS,MAP3K5,MAP2K1,MAPK1,MAP2K6,MAP2K4,PLA2G4B,RAF1,TNF,ATF2	CASP3,MAPK3,PRKCA,MAPK14,AKT1,MAP2K7,MAPK8,BCL2	PLA2G6,PTGS2,AKT3,PLA2G10,MAPK9
CDK5 Signaling	6.61e-05	0.000204	15	8	7	PPP2R1B,PPP1R1B,MAPT,PRKAR1A,HRAS,PPP2CB,NTRK2,MAP2K1,MAPK1,MAPK6,NGFR,CAPN1,RAF1,PPP2R5A,MAPK7	PPP2CA,EGR1,MAPK14,MAPK3,CDK5,ABL1,MAPK8,PPP1R14A	PPP2R1A,PPP1CC,GNAS,PRKAG1,PRKACA,PRKAR1B,MAPK9
Mechanisms of Viral Exit from Host Cells	9.12e-05	3.98e-05	5	8	2	PRKCI,XPO1,PRKCQ,SH3GLB1,VPS25	PRKCH,PRKCA,PRKCB,NEDD4,PRKCD,PRKCG,PRKCZ,PRKD1	VPS28,PRKCE
RhoGDI Signaling	0.000138	0.000316	25	8	13	LIMK2,GNAO1,LIMK1,MYL6,MSN,WASL,MYL1,ARHGAP6,GDI2,ARHGAP1,DGKZ,ARHGEF6,CDH1,CDH5,CFL1,RHOC,RHOA,GDI1,ESR2,PIP4K2A,PIP5K1A,EZR,GNG5,GNA12,ACTR2	SRC,ARHGEF12,ESR1,PRKCA,GNB2L1,ARHGAP12,EP300,CREBBP	GNG10,GRIP1,GNAS,GNB5,ARPC1B,GNB1,ARHGEF1,ARPC3,PAK4,RHOJ,MYL9,PAK6,CDC42
TNFR1 Signaling	6.31e-25	0.0002	28	7	3	IKBKE,NFKBIB,NFKBIA,BIRC3,BIRC2,NFKBIE,RIPK1,XIAP,TNFAIP3,MAP2K4,CRADD,TANK,BID,TRADD,IKBKB,FADD,NFKB2,APAF1,TRAF2,TNF,CASP6,CASP7,CASP2,TNFRSF1A,CASP8,CASP9,MAP3K14,IKBKG	CASP3,FOS,JUN,CHUK,NFKB1,RELA,MAPK8	PAK4,PAK6,CDC42
4-1BB Signaling in T Lymphocytes	2e-20	0.000155	18	7	1	TRAF1,TRAF2,MAP2K4,ATF2,NFKBIB,NFKBIA,TNFSF9,NFKBIE,IKBKB,MAP2K1,MAPK1,IKBKAP,IKBKG,IKBKE,MAP3K14,NFKB2,MAP3K5,TNFRSF9	JUN,CHUK,MAPK14,MAPK3,NFKB1,RELA,MAPK8	MAPK9
IL-15 Production	2.51e-15	0.000389	13	7	0	IRF3,PRKCI,IRF1,PTK2,TXK,STAT1,PTK6,IL15,IL6,MAP3K11,TYK2,IFNA1/IFNA13,NFKB2	PTK2B,PRKCZ,JAK2,JAK3,JAK1,NFKB1,RELA
CNTF Signaling	2e-14	0.0055	20	7	1	GRB2,CNTF,SOS1,STAT1,RPS6KB1,PIK3CA,HRAS,ATM,PIK3CD,IL6ST,MAP2K1,MAPK1,PIK3R3,LIFR,CNTFR,TYK2,PIK3CG,RAF1,PTPN11,PIK3R2	STAT3,AKT1,MAPK3,MTOR,PIK3R1,JAK1,JAK2	RPS6KA3
GADD45 Signaling	5.01e-14	3.16e-05	9	7	0	PCNA,CCNE2,CCND3,ATM,MAP3K4,GADD45G,CDK2,CDK4,ATR	BRCA1,CCNE1,TP53,CCND1,CDKN1A,CCND2,CDK1
FcÎ³RIIB Signaling in B Lymphocytes	2e-13	0.000229	16	7	2	INPP5D,SHC1,SOS1,PIK3CA,HRAS,ATM,PIK3CD,PIK3CG,GRB2,PIK3R3,PIK3R2,MAP2K4,LYN,CD79B,FCGR2B,CD79A	AKT1,SYK,PLCG2,DOK1,PIK3R1,MAPK8,BTK	PDPK1,MAPK9
Melanoma Signaling	3.98e-13	5.01e-05	16	7	3	CDKN2A,E2F1,PIK3CA,HRAS,ATM,PIK3CD,RB1,PIK3CG,MAP2K1,MAPK1,PIK3R3,PIK3R2,CDH1,CDK4,RAF1,BRAF	TP53,AKT1,CCND1,CDKN1A,MAPK3,PIK3R1,MDM2	MITF,PTEN,AKT3
Hepatic Fibrosis / Hepatic Stellate Cell Activation	7.94e-13	1	45	7	2	PDGFRB,PDGFRA,CD40LG,IFNGR2,MYL1,TGFBR1,SMAD3,IFNAR2,IFNAR1,NGFR,ECE1,CCR7,IL1A,FLT4,AGT,EGF,FLT1,STAT1,FAS,A2M,ICAM1,CCL21,NFKB2,KDR,IFNA1/IFNA13,COL8A1,IFNG,CD40,IL6R,TNF,FASLG,IL1RAP,LEPR,FGF2,FGFR1,MYL6,TNFRSF1B,IL18RAP,TNFRSF1A,IL10,IL6,MET,TLR4,COL20A1,IFNGR1	IGF1R,IL4R,EGFR,SMAD2,NFKB1,RELA,BCL2	PDGFB,MYL9
Regulation of Cellular Mechanics by Calpain Protease	3.16e-12	0.00955	19	7	1	ACTN3,GRB2,EZR,PTK2,CAPNS1,CCNA1,CDKN1B,HRAS,ACTN4,CAPN11,TLN1,CDK2,MAPK1,CDK4,RB1,CAPN1,CCNA2,EGF,PXN	SRC,CDK1,CCND1,CCNE1,EGFR,MAPK3,CDK6	ACTN1
Sphingosine-1-phosphate Signaling	7.94e-09	0.00479	25	7	6	PDGFRB,PDGFRA,PTK2,ATM,SPHK1,CASP10,CASP14,PIK3CA,PIK3CD,PIK3CG,MAPK1,PIK3R3,PIK3R2,PLCB4,PLCL1,RHOC,RHOA,CASP6,CASP7,CASP4,CASP2,CASP1,CASP8,CASP9,GNA12	CASP3,AKT1,PLCG1,PLCG2,PTK2B,PIK3R1,MAPK3	PDGFB,GNAS,PDIA3,PLCH2,RHOJ,AKT3
MIF Regulation of Innate Immunity	9.77e-08	6.03e-06	10	7	4	NOS2,NFKBIB,NFKBIA,NFKBIE,MAPK1,TLR4,MAP2K4,PLA2G4B,NFKB2,MIF	TP53,FOS,JUN,MAPK3,NFKB1,RELA,MAPK8	PLA2G6,PTGS2,MAPK9,PLA2G10
Ephrin B Signaling	2.4e-07	0.000102	16	7	6	PTK2,GNG5,VAV1,GNAO1,HRAS,LIMK1,CAP1,CBL,MAPK1,GNA12,PXN,CFL1,CXCR4,HNRNPK,RHOA,VAV3	GNB2L1,EPHB6,NCK2,VAV2,CTNNB1,MAPK3,RGS3	EFNB1,GNAS,GNB5,GNG10,GNB1,CDC42
Leptin Signaling in Obesity	1.32e-06	1.17e-06	15	7	9	GRB2,PLCB4,SOCS3,PIK3CA,PTPN11,ATM,PIK3CD,PIK3CG,MAP2K1,MAPK1,PIK3R3,PIK3R2,LEPR,PLCL1,PRKAR1A	STAT3,AKT1,PLCG2,PLCG1,JAK2,PIK3R1,MAPK3	GNAS,PRKAG1,GHRL,PDIA3,INS,PLCH2,AKT3,PRKACA,PRKAR1B
Superpathway of Inositol Phosphate Compounds	3.72e-06	0.32	33	7	5	ATM,PTPN2,PTPN22,PTPN20,PPP1R1B,INPPL1,PPFIA1,PIK3CA,PPP4C,PIK3CD,PIK3CG,PIK3R3,PIK3R2,MTMR9,TNS3,PIP4K2A,PLCB4,SIRPA,CDC25C,CDC25B,NUDT5,NUDT14,DUSP14,PTPN1,PTPN6,INPP5D,SOCS3,PIP5K1A,PPFIBP2,PPP2R5A,PTPRC,PPP1R13B,PTPN11	CDC25A,PLCG2,PLCG1,PIK3R1,PPP1R16B,RASA1,PPP1R14A	CA3,PTEN,INPP5K,PPP1CC,WBP11
Epithelial Adherens Junction Signaling	1e-05	8.13e-06	25	7	15	HRAS,MYL6,WASL,MYL1,SORBS1,CRK,EGF,YES1,MLLT4,PVRL2,MAGI1,CDH1,TGFBR1,FER,RHOA,WAS,CTNNA1,FGFR1,ACTN3,ACTN4,NOTCH1,NOTCH2,MET,BMPR2,ACTR2	SRC,VAV2,EGFR,CTNNB1,AKT1,JUP,APC	TCF4,ACTN1,TCF3,ACVR1B,TUBA1C,TUBA1B,ARPC3,PTEN,KEAP1,AKT3,ARPC1B,SNAI2,BAIAP2,CDC42,MYL9
Role of IL-17F in Allergic Inflammatory Airway Diseases	1e-05	0.000407	8	7	2	CREB1,IL6,MAP2K1,MAPK1,TRAF3IP2,NFKB2,RAF1,ATF2	TRAF6,CSF2,MAPK3,NFKB1,RELA,EP300,CREBBP	RPS6KA3,CCL4
Caveolar-mediated Endocytosis Signaling	3.63e-05	0.012	12	7	2	ITGB2,CD48,ITGB7,ITGA1,ARCN1,INSR,ITGAL,ITGAM,PTPN1,ITGAD,EGF,CAV1	SRC,PRKCA,EGFR,FYN,DNM2,ABL1,FLNA	RAB5C,INS
Inhibition of Angiogenesis by TSP1	5.25e-05	4.79e-05	5	7	2	TGFBR1,MAPK1,SDC2,KDR,MAP2K4	TP53,CASP3,FYN,JUN,MAPK14,AKT1,MAPK8	MAPK9,AKT3
Human Embryonic Stem Cell Pluripotency	8.71e-05	0.00186	21	7	9	PDGFRB,SPHK1,BMP4,FZD5,FZD7,PIK3CA,ATM,PIK3CD,NTRK1,NTRK2,NTRK3,PIK3R3,PIK3R2,PIK3CG,SOX2,BMPR2,PDGFRA,SMAD3,TGFBR1,FGF2,FGFR1	GSK3A,SMAD1,SMAD2,CTNNB1,AKT1,PIK3R1,APC	TCF4,PDGFB,FZD3,TCF3,GNAS,GSK3B,AKT3,PDPK1,WNT7B
TNFR2 Signaling	1.26e-23	0.00355	20	6	0	TRAF1,TRAF2,MAP2K4,TNFRSF1B,TBK1,NFKBIB,NFKBIA,BIRC3,BIRC2,TNFAIP3,NFKBIE,IKBKB,LTA,XIAP,TNF,MAP3K14,IKBKG,IKBKE,TANK,NFKB2	FOS,JUN,CHUK,NFKB1,RELA,MAPK8
Crosstalk between Dendritic Cells and Natural Killer Cells	1.26e-20	0.189	37	6	1	CD40LG,IL12A,CD209,CD226,CCR7,TLN1,LTBR,FAS,CD83,CD86,CAMK2D,PVRL2,ICAM3,IL2,NFKB2,IFNA1/IFNA13,CD28,IFNG,CAMK2G,CD40,LTA,TNF,FASLG,KIR2DL5A,IL2RB,TNFRSF1B,IL2RG,IL15,IL6,TLR3,ITGAL,IL3,TLR4,CD80,IL3RA,IL15RA,KIR2DL4	CSF2RB,CAMK2A,CAMK2B,CSF2,NFKB1,RELA	FSCN1
Estrogen-mediated S-phase Entry	7.94e-19	0.00126	15	6	0	E2F5,E2F4,SKP2,RBL1,E2F1,CCNA1,CCNE2,CDKN1B,CCNA2,RB1,CDK2,CDK4,ESR2,MYC,TFDP1	ESR1,CCND1,CDKN1A,CCNE1,CDK1,CDC25A
Angiopoietin Signaling	1e-18	0.00759	29	6	3	PTK2,NFKBIB,HRAS,NFKBIA,NFKBIE,IKBKB,IKBKAP,IKBKG,IKBKE,CRK,TEK,PIK3CA,PIK3CD,PIK3CG,PIK3R3,PIK3R2,NFKB2,BIRC5,ATM,TNIP1,NCK1,SOS1,PTPN11,CASP9,STAT5B,STAT5A,GRB2,GRB7,TIE1	CHUK,AKT1,PIK3R1,NFKB1,RELA,RASA1	PAK4,PAK6,AKT3
Role of RIG1-like Receptors in Antiviral Innate Immunity	3.98e-16	0.0245	20	6	0	IFNA1/IFNA13,CASP10,TRAF2,TRAF3,TANK,TBK1,NFKBIB,FADD,NFKBIA,RIPK1,CASP8,NFKBIE,IKBKB,IKBKG,TRIM25,IKBKE,IRF7,NFKB2,MAVS,IRF3	TRAF6,CHUK,NFKB1,RELA,EP300,CREBBP
Role of CHK Proteins in Cell Cycle Checkpoint Control	1.26e-15	0.00776	23	6	2	PPP2R1B,RAD17,RFC4,RAD9A,ATM,RFC1,ATR,MRE11A,NBN,CHEK2,CHEK1,PCNA,CDC25C,MDC1,E2F5,E2F4,TLK1,E2F1,TLK2,PPP2CB,RPA1,CDK2,PPP2R5A	BRCA1,TP53,PPP2CA,CDKN1A,CDK1,CDC25A	RFC5,PPP2R1A
Role of JAK family kinases in IL-6-type Cytokine Signaling	1.58e-13	0.000229	12	6	1	SOCS1,STAT1,SOCS3,PTPN11,IL6ST,IL6,STAT5B,STAT5A,MAPK1,MAP2K4,TYK2,IL6R	STAT3,MAPK14,MAPK3,JAK2,JAK1,MAPK8	MAPK9
Endometrial Cancer Signaling	2e-13	0.000331	20	6	4	ERBB2,GRB2,SOS1,PIK3CA,HRAS,ATM,PIK3CD,ILK,PIK3CG,FOXO3,MAP2K1,ELK1,PIK3R3,PIK3R2,CDH1,MAPK1,MYC,CASP9,RAF1,CTNNA1	TP53,MAPK3,CCND1,CTNNB1,AKT1,PIK3R1	PTEN,AKT3,PDPK1,GSK3B
PAK Signaling	3.98e-12	0.0024	27	6	6	PDGFRB,PDGFRA,PTK2,LIMK2,HRAS,LIMK1,MYL6,MAP2K1,WASL,MAP2K4,MYL1,RAF1,ARHGEF6,PIK3CA,PIK3CD,PIK3CG,MAPK1,PIK3R3,PXN,PIK3R2,ATM,SHC1,TNF,CFL1,NCK1,SOS1,GRB2	CASP3,NCK2,MAPK3,PTK2B,PIK3R1,MAPK8	PDGFB,CDC42,PAK4,PAK6,MAPK9,MYL9
Paxillin Signaling	2.14e-10	0.00676	27	6	6	PTK2,ITGA1,HRAS,ATM,MAP2K4,CRK,TLN1,CSK,ARHGEF6,PIK3CA,PIK3CD,PIK3CG,MAPK1,PIK3R3,PIK3R2,PXN,ITGB2,ITGB7,ACTN3,NCK1,SOS1,ACTN4,GRB2,ITGAL,ITGAM,GIT2,ITGAD	SRC,NCK2,MAPK14,PTK2B,PIK3R1,MAPK8	ACTN1,PAK4,PAK6,MAPK9,BCAR1,CDC42
Role of IL-17A in Arthritis	2.88e-10	0.00692	17	6	2	NOS2,ATM,ATF2,NFKBIB,PIK3CA,NFKBIA,PIK3CD,NFKBIE,MAP2K1,MAPK1,PIK3R3,MAP2K6,MAP2K4,CCL20,NFKB2,PIK3CG,PIK3R2	MAPK14,MAPK3,PIK3R1,NFKB1,RELA,MAPK8	PTGS2,MAPK9
IL-22 Signaling	6.46e-08	2e-05	7	6	2	STAT1,SOCS3,STAT5B,STAT5A,MAPK1,MAP2K4,TYK2	STAT3,AKT1,MAPK14,MAPK3,JAK1,MAPK8	MAPK9,AKT3
Amyloid Processing	1.35e-07	3.24e-08	13	6	9	BACE2,CAPNS1,CAPN1,PSEN2,CAPN11,CSNK1D,CSNK1E,MARK1,MAPT,MAPK1,CSNK2A2,CSNK2A1,PRKAR1A	AKT1,APP,MAPK14,MAPK3,CDK5,PSEN1	APH1B,CSNK1A1,PRKAG1,PRKCE,GSK3B,AKT3,PRKACA,PRKAR1B,CSNK2B
Docosahexaenoic Acid (DHA) Signaling	2.82e-07	0.000155	10	6	3	BCL2L1,PIK3CA,BID,ATM,PIK3CD,CASP9,PIK3R3,PIK3R2,PIK3CG,APAF1	CASP3,APP,GSK3A,AKT1,PIK3R1,BCL2	PDPK1,AKT3,GSK3B
D-myo-inositol-5-phosphate Metabolism	6.03e-05	0.235	24	6	4	PTPN2,PTPN22,PTPN20,PPP1R1B,PPFIA1,PPP4C,MTMR9,TNS3,PIP4K2A,PLCB4,SIRPA,CDC25C,CDC25B,NUDT5,NUDT14,DUSP14,PTPN1,PTPN6,SOCS3,PTPN11,PPFIBP2,PTPRC,PPP1R13B,PPP2R5A	CDC25A,PLCG2,PLCG1,PPP1R16B,RASA1,PPP1R14A	CA3,PTEN,PPP1CC,WBP11
Mitochondrial Dysfunction	0.0155	0.414	20	6	4	ATP5C1,ATPAF2,BACE2,NDUFA5,COX5B,PSEN2,TRAK1,SNCA,CASP8,CAT,NDUFS1,NDUFS2,COX8A,MAP2K4,PINK1,ATP5B,SDHC,CASP9,PARK7,ATP5G3	CASP3,APP,PARK2,MAPK8,PSEN1,BCL2	APH1B,MAPK9,NDUFA10,FURIN
GÎ±s Signaling	0.0186	0.000589	12	6	9	MC1R,CRHR1,GNG5,MAP2K1,CREB1,ADRB2,ELK1,BRAF,HCK,MAPK1,ATF2,PRKAR1A	SRC,GNB2L1,MAPK3,GLP1R,EP300,CREBBP	GNAS,GNB5,GNB1,RYR2,GNG10,HCAR3,PRKAG1,PRKACA,PRKAR1B
Altered T Cell and B Cell Signaling in Rheumatoid Arthritis	5.01e-18	0.318	35	5	1	TNFSF13,TNFSF11,CD40LG,IL12A,IL21,TNFRSF17,TRAF3,IL1A,CD79B,CD79A,IL6,FCER1G,FAS,CD86,CCL21,IL2,NFKB2,IL36RN,CD28,IFNG,CD40,LTA,TNF,FASLG,CXCL13,TNFRSF13B,IL10,IL15,TLR2,TLR3,MAP3K14,HLA-DOA,TLR4,CD80,SLAMF1	NFKB1,RELA,SPP1,CHUK,CSF2	HLA-DMB
Role of JAK1, JAK2 and TYK2 in Interferon Signaling	1.58e-15	0.00741	14	5	0	IFNA1/IFNA13,SOCS1,STAT2,STAT1,IFNG,PTPN6,IFNAR2,IFNAR1,IFNGR1,IFNGR2,PTPN2,NFKB2,RAF1,TYK2	JAK2,RELA,JAK1,STAT3,NFKB1
Role of JAK2 in Hormone-like Cytokine Signaling	1.58e-13	0.0316	16	5	0	EPOR,STAT1,SOCS1,SHC1,SOCS3,TYK2,IRS4,GHR,PTPN6,STAT5B,STAT5A,SH2B3,PTPN1,PRLR,SIRPA,PTPN11	JAK2,STAT3,IRS1,IRS2,JAK1
Role of BRCA1 in DNA Damage Response	3.16e-13	0.0525	27	5	3	RFC4,ATM,RFC1,MSH6,ATR,FANCD2,MRE11A,STAT1,RB1,FANCF,NBN,FANCL,CHEK2,CHEK1,BRCA2,SMARCB1,RBL1,RBL2,IFNG,MDC1,E2F4,E2F5,RBBP8,TOPBP1,E2F1,RPA1,RAD51	BRCA1,BLM,CDKN1A,TP53,BARD1	RFC5,BRE,SMARCA4
Interferon Signaling	1e-11	0.0389	15	5	0	IFNA1/IFNA13,IRF1,SOCS1,STAT2,STAT1,IFNG,IRF9,MX1,IFNAR2,IFNAR1,MED14,IFNGR1,IFNGR2,PTPN2,TYK2	RELA,PIAS1,JAK2,JAK1,BCL2
Oncostatin M Signaling	2.51e-11	0.0017	14	5	2	STAT1,SHC1,SOS1,GRB2,HRAS,STAT5A,PLAU,IL6ST,STAT5B,MAP2K1,ELK1,MAPK1,TYK2,RAF1	MAPK3,JAK2,STAT3,JAK3,JAK1	EPAS1,MT2A
TR/RXR Activation	1.62e-10	0.0347	25	5	4	HDAC3,PIK3CD,ATM,HIF1A,MED1,PFKP,NCOR2,NCOR1,AKR1C3,NCOA2,NCOA6,PIK3CA,THRB,PPARGC1A,PIK3CG,PIK3R3,PIK3R2,DIO3,THRSP,RXRA,RXRB,ENO1,THRA,SCARB1,SREBF1	AKT1,MDM2,EP300,MTOR,PIK3R1	APOA5,AKT3,ACACA,NRGN
DNA damage-induced 14-3-3Ïƒ Signaling	1.12e-09	0.000316	8	5	1	CCNB3,CCNB2,RAD17,CCNE2,RAD9A,ATM,CDK2,ATR	BRCA1,CDK1,CCNE1,TP53,AKT1	AKT3
Role of PI3K/AKT Signaling in the Pathogenesis of Influenza	1.86e-09	0.0468	19	5	2	IFNA1/IFNA13,IRF3,ATM,CRKL,NFKBIB,PIK3CA,NFKBIA,PIK3CD,NFKBIE,MAPK1,MAP2K1,IFNAR1,PIK3R3,PIK3R2,CASP9,IFNG,CRK,NFKB2,PIK3CG	MAPK3,RELA,NFKB1,PIK3R1,AKT1	AKT3,GSK3B
Agrin Interactions at Neuromuscular Junction	3.47e-07	0.01	17	5	4	ERBB2,ERBB3,PTK2,ERBB4,ARHGEF6,ITGA1,HRAS,ITGB2,CTTN,ITGAL,PXN,MAP2K4,NRG1,MAPK1,NRG3,NRG2,GABPA	SRC,MAPK8,JUN,EGFR,MAPK3	PAK4,PAK6,MAPK9,CDC42
Antiproliferative Role of Somatostatin Receptor 2	1.26e-06	0.017	15	5	3	PTPN11,GNG5,PIK3CA,HRAS,ATM,PIK3CD,PIK3CG,MAP2K1,ELK1,PIK3R3,PIK3R2,CDKN1B,MAPK1,PTPN6,BRAF	GNB2L1,SRC,CDKN1A,PIK3R1,MAPK3	GNB5,GNB1,GNG10
3-phosphoinositide Biosynthesis	2.24e-06	0.44	30	5	4	ATM,PTPN2,PTPN22,PTPN20,PPP1R1B,PPFIA1,PIK3CA,PPP4C,PIK3CD,PIK3CG,PIK3R3,PIK3R2,MTMR9,TNS3,PIP4K2A,SIRPA,CDC25C,CDC25B,NUDT5,NUDT14,DUSP14,PTPN1,PTPN6,SOCS3,PIP5K1A,PPFIBP2,PPP2R5A,PTPRC,PPP1R13B,PTPN11	CDC25A,PPP1R14A,PPP1R16B,PIK3R1,RASA1	CA3,PTEN,PPP1CC,WBP11
OX40 Signaling Pathway	0.000107	0.189	16	5	2	BCL2L1,TRAF2,TRAF3,TRAF5,NFKBIB,NFKBIA,FCER1G,NFKBIE,CD4,CD247,IL2,HLA-DOA,MAP2K4,TNFRSF4,NFKB2,CD3E	NFKB1,RELA,JUN,MAPK8,BCL2	MAPK9,HLA-DMB
Semaphorin Signaling in Neurons	0.000117	2.63e-06	10	5	8	PTK2,LIMK2,LIMK1,MET,MAPK1,CFL1,RHOC,RHOA,SEMA4D,ARHGAP1	SEMA7A,MAPK3,ARHGEF12,FYN,CDK5	DPYSL5,RHOJ,PLXNA1,RND1,FES,PAK4,PAK6,NRP1
LPS/IL-1 Mediated Inhibition of RXR Function	0.00038	0.493	33	5	7	PPARA,HMGCS2,CAT,MGST3,NGFR,MAP2K4,IL1A,RARA,PAPSS2,IL18RAP,NDST2,PPARGC1A,IL36RN,NR1H4,MYD88,NR1H2,XPO1,TRAF2,SULT1A1,RXRA,TNF,ECSIT,IL1RAP,SLC27A2,IRAK1,TNFRSF1B,TNFRSF1A,SCARB1,ACSL6,NR1I3,GSTP1,SREBF1,TLR4	MAP2K7,MAPK8,JUN,MAP3K7,TRAF6	CHST12,HS3ST1,ALDH6A1,ABCA1,ALDH1B1,MAPK9,SULT2A1
RhoA Signaling	0.000676	0.00501	19	5	9	RHOA,PTK2,PKN1,LIMK2,PIP5K1A,LIMK1,EZR,ARHGAP1,MYL6,MSN,ACTR2,GNA12,SEPT8,CFL1,MYL1,SEPT7,ABL2,PIP4K2A,ARHGAP6	ARHGAP12,ARHGEF12,NEDD4,IGF1R,PTK2B	ARPC3,ARPC1B,PLXNA1,CDC42EP4,TTN,BAIAP2,ARHGEF1,SEPT3,MYL9
EIF2 Signaling	0.000933	0.0631	27	5	10	RPL37A,EIF3D,HRAS,ATM,MAP2K1,RPS4X,INSR,RAF1,PIK3CA,EIF3B,PIK3CD,EIF3E,PIK3CG,RPL13A,MAPK1,PIK3R3,PIK3R2,SHC1,EIF4E,RPL18,SOS1,RPL34,EIF2AK2,RPS5,GRB2,EIF3A,EIF4A3	MAPK3,RPL22,PIK3R1,RPS20,AKT1	PPP1CC,RPL39L,RPL18A,EIF5,EIF3G,AKT3,INS,PDPK1,GSK3B,RPL41
G Protein Signaling Mediated by Tubby	0.00282	3.55e-06	4	5	5	INSR,GNG5,PLCB4,LCK	GNB2L1,PLCG2,PLCG1,JAK2,ABL1	GNB5,GNB1,INS,GNG10,GNAS
GÎ±i Signaling	0.024	0.00427	14	5	9	RGS14,NPR3,SHC1,SOS1,GRB2,HRAS,ADRA2A,RGS4,MAPK1,GNG5,PRKAR1A,AGTR2,RAF1,CAV1	GNB2L1,SRC,STAT3,MAPK3,PTGER3	GNAS,GNB5,GNB1,GNG10,PRKAG1,RGS7,PRKACA,PRKAR1B,GRM3
Remodeling of Epithelial Adherens Junctions	0.0309	0.000794	7	5	6	ACTN3,ACTN4,ACTR2,MET,CDH1,CTNNA1,MAPRE2	CTNNB1,SRC,APC,HGS,DNM2	ACTN1,RAB5C,ARPC3,TUBA1B,TUBA1C,ARPC1B
Cardiac Î²-adrenergic Signaling	1	2.14e-05	8	5	15	PPP2R1B,PPP2CB,AKAP9,PKIA,GNG5,PRKAR1A,PDE4D,PPP2R5A	PPP2CA,GNB2L1,TDP2,ATP2A2,PPP1R14A	PPP2R1A,RYR2,PPP1CC,GNAS,GNB5,GNG10,CACNA1C,GNB1,APEX1,PRKAG1,PDE7B,PRKACA,AKAP13,PRKAR1B,PLN
TWEAK Signaling	3.16e-23	0.102	24	4	0	NFKBIB,NFKBIA,BIRC3,BIRC2,NFKBIE,RIPK1,XIAP,IKBKG,IKBKE,TNFRSF12A,BID,TRADD,IKBKB,FADD,NFKB2,APAF1,TRAF1,TRAF2,TRAF3,CASP6,CASP7,CASP8,CASP9,MAP3K14	NFKB1,RELA,CASP3,CHUK
Primary Immunodeficiency Signaling	1.23e-10	0.246	18	4	0	RAG2,ICOS,CD40LG,AIRE,IL2RG,CIITA,LCK,CD40,CD3E,CD4,RAG1,PTPRC,IKBKG,CD8A,CD19,TNFRSF13B,DCLRE1C,CD79A	ZAP70,JAK3,BTK,UNG
Mitotic Roles of Polo-Like Kinase	1.62e-10	0.0575	22	4	3	PPP2R1B,FZR1,PLK4,PRC1,CDC7,SMC3,HSP90AB1,ESPL1,CAPN1,WEE1,CHEK2,SMC1A,CDC25C,CDC25B,CCNB3,CCNB2,CDC27,CDC26,PPP2CB,CDC20,HSP90AA1,PPP2R5A	PPP2CA,CDK1,CDC25A,RAD21	STAG2,PPP2R1A,PTTG1
MSP-RON Signaling Pathway	2.69e-09	0.223	16	4	0	NOS2,ITGB2,IFNG,PIK3CA,ATM,PIK3CD,IL12A,PIK3CG,TLR2,TNF,PIK3R3,IL3,TLR4,IL3RA,ITGAM,PIK3R2	CSF2RB,PRKCZ,JAK2,PIK3R1
Thyroid Cancer Signaling	8.51e-09	0.0174	14	4	2	SHC1,RET,HRAS,NTRK1,NTRK2,NTRK3,PPARG,MAP2K1,MAPK1,RXRB,RXRA,CDH1,MYC,BRAF	CCND1,CTNNB1,TP53,MAPK3	TCF4,TCF3
Role of p14/p19ARF in Tumor Suppression	2.57e-08	0.00427	11	4	2	CDKN2A,E2F1,PIK3CA,ATM,SENP3,RB1,PIK3CG,PIK3R3,PIK3R2,NPM1,PIK3CD	MDM2,UBTF,TP53,PIK3R1	NPM2,TTF1
Ephrin A Signaling	4.27e-08	0.0389	15	4	2	PTK2,VAV1,PIK3CA,PTPN11,EPHA4,PIK3CD,PIK3CG,PIK3R3,PIK3R2,CFL1,RHOA,LIMK1,VAV3,ATM,NGFR	VAV2,FYN,EPHA2,PIK3R1	BCAR1,CDC42
DNA Double-Strand Break Repair by Non-Homologous End Joining	5.5e-08	0.00501	6	4	0	MRE11A,WRN,ATM,PRKDC,NBN,DCLRE1C	LIG4,XRCC5,PARP1,XRCC6
Amyotrophic Lateral Sclerosis Signaling	1.7e-06	0.000603	22	4	10	BCL2L1,CAPNS1,ATM,BIRC3,BIRC2,CAT,XIAP,PIK3CA,BID,PIK3CD,PIK3CG,PIK3R3,PIK3R2,CAPN1,APAF1,GRIA1,CASP7,CASP1,GRIK1,CAPN11,CASP9,GRIN2B	TP53,CASP3,PIK3R1,BCL2	RAB5C,GRIA2,NEFL,CACNA1C,AKT3,GRIN3A,GRIN3B,SSR4,GRIN1,GRIN2A
Unfolded protein response	1.91e-06	0.0224	14	4	3	TRAF2,DDIT3,HSPA6,MBTPS1,HSPA1A/HSPA1B,CALR,HSPA8,CEBPA,MAP3K5,PPARG,SREBF1,NFE2L2,CD82,HSPA9	MAPK8,BCL2,MAP2K7,HSPA4	CEBPG,PDIA2,ERN1
Telomere Extension by Telomerase	2.34e-06	0.00661	5	4	0	TINF2,TERF2,MRE11A,TERF2IP,NBN	TERF1,XRCC5,POT1,XRCC6
Role of Oct4 in Mammalian Embryonic Stem Cell Pluripotency	1.86e-05	0.0324	11	4	2	CASP6,RARA,WWP2,AQR,PHB,CDX2,SH3GLB1,RB1,ETS2,RXRB,SOX2	BRCA1,SPP1,TP53,PARP1	NR2F1,NR2F2
Parkinson's Signaling	5.13e-05	0.00832	4	4	0	PARK7,MAPK1,SNCA,CASP9	MAPK14,MAPK8,CASP3,PARK2
D-myo-inositol (1,4,5,6)-Tetrakisphosphate Biosynthesis	0.000275	0.37	22	4	4	PTPN2,PTPN22,PTPN20,PPP1R1B,PPFIA1,PPP4C,MTMR9,TNS3,SIRPA,CDC25C,CDC25B,NUDT5,NUDT14,DUSP14,PTPN1,PTPN6,SOCS3,PTPN11,PPFIBP2,PTPRC,PPP1R13B,PPP2R5A	CDC25A,PPP1R14A,PPP1R16B,RASA1	CA3,PTEN,PPP1CC,WBP11
D-myo-inositol (3,4,5,6)-tetrakisphosphate Biosynthesis	0.000275	0.37	22	4	4	PTPN2,PTPN22,PTPN20,PPP1R1B,PPFIA1,PPP4C,MTMR9,TNS3,SIRPA,CDC25C,CDC25B,NUDT5,NUDT14,DUSP14,PTPN1,PTPN6,SOCS3,PTPN11,PPFIBP2,PTPRC,PPP1R13B,PPP2R5A	CDC25A,PPP1R14A,PPP1R16B,RASA1	CA3,PTEN,PPP1CC,WBP11
3-phosphoinositide Degradation	0.000389	0.363	24	4	5	PTPN2,PTPN22,PTPN20,PPP1R1B,INPPL1,PPFIA1,PPP4C,MTMR9,TNS3,SIRPA,CDC25C,CDC25B,NUDT5,NUDT14,DUSP14,PTPN1,PTPN6,INPP5D,SOCS3,PTPN11,PPFIBP2,PTPRC,PPP1R13B,PPP2R5A	CDC25A,PPP1R14A,PPP1R16B,RASA1	CA3,PTEN,INPP5K,PPP1CC,WBP11
GABA Receptor Signaling	0.116	0.024	6	4	4	NSF,AP2M1,UBB,GABRB1,SLC6A12,AP1B1	AP2B1,UBQLN1,UBC,AP2A2	UBD,GABARAP,KCNN2,GNAS
Cell Cycle Control of Chromosomal Replication	6.31e-14	0.0024	16	3	3	CDT1,ORC2,ORC3,RPA2,DBF4,CDK2,MCM4,CDK4,MCM2,CDC45,MCM3,ORC1,CHEK2,RPA1,CDC6,CDC7	CDK5,CDK6,CDK7	MCM7,ORC4,RPA3
Cell Cycle Regulation by BTG Family Proteins	2.24e-06	0.11	11	3	1	E2F5,E2F4,E2F1,CCNE2,PPP2CB,PPP2R1B,RB1,CDK2,CDK4,CNOT7,PPP2R5A	PPP2CA,CCND1,CCNE1	PPP2R1A
MIF-mediated Glucocorticoid Regulation	3.72e-05	0.00692	9	3	3	NR3C1,NFKBIB,NFKBIA,NFKBIE,MAPK1,TLR4,PLA2G4B,NFKB2,MIF	MAPK3,RELA,NFKB1	PLA2G6,PTGS2,PLA2G10
Atherosclerosis Signaling	0.000145	0.33	23	3	5	CD40LG,TNFSF14,PRDX6,TNFRSF14,IL1A,TNFRSF12A,APOF,SERPINA1,SELPLG,ICAM1,CXCR4,NFKB2,TPSAB1/TPSB2,IL36RN,ITGB2,IFNG,CD40,TNF,PLA2G4B,ORM1,SELE,IL6,SELP	NFKB1,ALOX5,RELA	PCYOX1,PLA2G6,PDGFB,PLA2G10,APOL1
FXR/RXR Activation	0.00245	0.129	20	3	7	APOF,SLC10A2,IL36RN,ORM1,SREBF1,SERPINA1,PPARG,PPARA,HNF4A,PPARGC1A,RARA,RXRA,C3,MTTP,MAP2K4,NR1H4,IL1A,AGT,SCARB1,TNF	AKT1,MAPK8,CREBBP	UGT2B4,PCYOX1,INS,AKT3,MAPK9,APOL1,SULT2A1
Assembly of RNA Polymerase I Complex	0.00776	0.00955	1	3	0	TBP	POLR1A,POLR1C,UBTF
DNA Methylation and Transcriptional Repression Signaling	0.01	4.17e-06	3	3	5	CHD3,CHD4,ARID4B	HDAC1,HDAC2,SIN3A	DNMT1,RBBP7,MTA2,MBD3,RBBP4
autophagy	0.0562	0.0389	4	3	2	SQSTM1,MAP1LC3B,ATG9A,ATG4D	BECN1,MTOR,BCL2	ATG16L1,VPS18
GPCR-Mediated Integration of Enteroendocrine Signaling Exemplified by an L Cell	0.393	0.012	5	3	6	GALR1,ADRB2,PLCB4,PRKAR1A,PLCL1	PLCG2,PLCG1,GLP1R	GNAS,PRKAG1,PDIA3,PLCH2,PRKACA,PRKAR1B
Cellular Effects of Sildenafil (Viagra)	1	0.00813	6	3	11	PLCB4,PLCL1,MYL6,PRKAR1A,MYL1,PDE4D	PLCG2,PLCG1,CALM1 (includes others)	GNAS,PRKAG1,PDIA3,CACNA1C,PABPC4,PLCH2,PRKACA,KCNN2,PRKAR1B,CACNG2,MYL9
Basal Cell Carcinoma Signaling	1	0.0355	4	3	5	GLI1,BMP4,FZD5,FZD7	CTNNB1,APC,TP53	TCF4,FZD3,WNT7B,TCF3,GSK3B
T Helper Cell Differentiation	2.51e-20	1	36	2	1	CD40LG,ICOS,IL12A,IL6ST,IL21,NGFR,IFNGR2,STAT6,FCER1G,STAT4,STAT1,IL12RB1,CD80,IL12RB2,CD86,CXCR5,ICOSLG/LOC102723996,TGFBR1,CD28,IFNG,CD40,IL18R1,TNF,IL6R,GATA3,IL2RA,IL2RG,TNFRSF1B,TNFRSF1A,IL10,IL21R,IL6,IL2,HLA-DOA,BCL6,IFNGR1	STAT3,IL4R	HLA-DMB
Antiproliferative Role of TOB in T Cell Signaling	1.35e-10	0.0457	14	2	2	TGFBR1,TOB1,CCNA1,CCNE2,CDKN1B,SKP1,RB1,SMAD3,CDK2,MAPK1,IL2,SKP2,CCNA2,CUL1	CCNE1,SMAD2	PABPC4,CDC34
Cytotoxic T Lymphocyte-mediated Apoptosis of Target Cells	7.76e-08	0.508	13	2	0	CASP6,CASP7,FCER1G,GZMB,FAS,BID,CASP8,CASP9,CD247,FASLG,FADD,CD3E,APAF1	CASP3,BCL2
Retinoic acid Mediated Apoptosis Signaling	7.08e-07	0.402	18	2	2	RARA,IFNA1/IFNA13,IRF1,RARB,TNFRSF10B,IFNG,BID,RXRA,PARP2,CASP9,CFLAR,TNFRSF10A,IFNAR1,TIPARP,RXRB,FADD,CASP8,APAF1	CASP3,PARP1	TNFRSF10C,CRABP1
DNA Double-Strand Break Repair by Homologous Recombination	1.02e-06	0.166	7	2	0	POLA1,MRE11A,ATM,RPA1,BRCA2,NBN,RAD51	ABL1,BRCA1
Granzyme B Signaling	4.9e-06	0.205	7	2	0	GZMB,NUMA1,BID,CASP8,PRKDC,CASP9,APAF1	CASP3,PARP1
LXR/RXR Activation	1.23e-05	0.188	26	2	7	NOS2,NGFR,IL1A,AGT,NCOR2,NCOR1,APOF,SERPINA1,IL18RAP,C3,NFKB2,NR1H2,IL36RN,RXRA,RXRB,NR1H4,TNF,IL1RAP,IRF3,TNFRSF1B,ORM1,TNFRSF1A,IL6,TLR3,SREBF1,TLR4	NFKB1,RELA	PTGS2,ACACA,PCYOX1,ABCA1,CYP51A1,APOA5,APOL1
Endoplasmic Reticulum Stress Pathway	7.94e-05	0.0955	7	2	1	CASP7,TRAF2,DDIT3,MBTPS1,CALR,CASP9,MAP3K5	MAPK8,CASP3	ERN1
Glioma Invasiveness Signaling	0.000282	1	13	2	1	PTK2,PIK3CA,HRAS,ATM,PIK3CD,PLAU,PIK3CG,MAPK1,PIK3R3,PIK3R2,PLAUR,RHOC,RHOA	MAPK3,PIK3R1	RHOJ
Granzyme A Signaling	0.000355	0.0851	6	2	1	H1F0,HMGB2,ANP32A,HIST1H1D,HIST1H1A,HIST1H1B	EP300,CREBBP	APEX1
Polyamine Regulation in Colon Cancer	0.000759	0.0263	6	2	2	SAT1,PSME3,OAZ3,PPARG,MYC,MXD1	CTNNB1,APC	TCF4,MAX
PXR/RXR Activation	0.00148	0.0224	13	2	6	IL6,HMGCS2,PAPSS2,HNF4A,NR3C1,PPARGC1A,FOXO3,INSR,TNF,PRKAR1A,RXRA,PPARA,NR1I3	AKT1,RELA	PRKAG1,INS,AKT3,PRKACA,PRKAR1B,SULT2A1
Lipid Antigen Presentation by CD1	0.00257	0.155	6	2	1	FCER1G,CALR,CD1D,AP2M1,AP1B1,CD3E	AP2B1,AP2A2	PDIA3
Circadian Rhythm Signaling	0.00355	0.00692	7	2	4	CRY1,CREB1,GRIN2B,CSNK1D,CSNK1E,CRY2,ATF2	EP300,CREBBP	GRIN3A,GRIN1,GRIN3B,GRIN2A
Calcium Transport I	0.0661	0.0933	1	2	0	ATP2C2	ANXA5,ATP2A2
Netrin Signaling	0.0813	0.0155	5	2	4	PPP3CB,NFATC2,NCK1,ABLIM3,PRKAR1A	NFATC3,NCK2	PRKAG1,RYR2,PRKACA,PRKAR1B
D-myo-inositol (1,4,5)-Trisphosphate Biosynthesis	0.104	0.402	3	2	0	PIP4K2A,PIP5K1A,PLCB4	PLCG2,PLCG1
Role of Wnt/GSK-3Î² Signaling in the Pathogenesis of Influenza	0.207	0.0468	8	2	6	NCOA2,IFNA1/IFNA13,FZD5,FZD7,IFNG,CSNK1D,CSNK1E,IFNAR1	CTNNB1,APC	TCF4,FZD3,CSNK1A1,TCF3,GSK3B,WNT7B
PCP pathway	0.272	0.017	6	2	6	FZD5,FZD7,SDC2,MAP2K4,RHOA,ATF2	MAPK8,JUN	FZD3,HSPB1,EFNB1,VANGL1,MAPK9,WNT7B
Dopamine Receptor Signaling	0.499	0.0214	6	2	7	PPP2R1B,PPP1R1B,PPP2CB,PRKAR1A,PTS,PPP2R5A	PPP2CA,PPP1R14A	PPP2R1A,PPP1CC,GNAS,PRKAG1,PCBD1,PRKACA,PRKAR1B
Phospholipases	0.507	0.0107	4	2	6	PRDX6,PLA2G4B,PLCB4,PLCL1	PLCG2,PLCG1	PLA2G6,PLA2G10,LIPG,PLD3,PDIA3,PLCH2
Eicosanoid Signaling	1	0.0186	3	2	6	PLA2G4B,AKR1C3,PRDX6	ALOX5,PTGER3	PTGS2,PTGS1,PLA2G10,LTB4R2,PTGIS,PLA2G6
Communication between Innate and Adaptive Immune Cells	1.26e-08	1	27	1	1	TNFSF13,CD40LG,IL12A,CD4,TNFRSF17,CCR7,IL1A,IL6,FCER1G,CD80,CD83,CD86,IFNA1/IFNA13,IL36RN,CD28,IFNG,CD40,TNF,CD8A,TNFRSF13B,IL10,IL15,TLR2,TLR3,IL2,IL3,TLR4	CSF2	CCL4
Tumoricidal Function of Hepatic Natural Killer Cells	6.46e-08	1	12	1	0	CASP6,CASP7,GZMB,FAS,BID,CASP8,CASP9,ITGAL,ICAM1,FADD,FASLG,APAF1	CASP3
Differential Regulation of Cytokine Production in Intestinal Epithelial Cells by IL-17A and IL-17F	3.39e-06	0.344	10	1	1	DEFB103A/DEFB103B,IFNG,DEFB1,DEFB4A/DEFB4B,IL12A,CSF3,IL10,TNF,IL3,IL1A	CSF2	CCL4
Complement System	4.9e-06	1	13	1	0	ITGB2,CD59,C1QA,ITGAM,C8B,C5AR1,MASP2,C3,C2,C7,C6,C5,MBL2	C1QBP
Granulocyte Adhesion and Diapedesis	9.55e-05	1	33	1	6	MMP14,ITGA1,MSN,C5AR1,NGFR,IL1A,PECAM1,IL18RAP,SELPLG,ICAM1,CXCR4,CCL21,CCL20,CDH5,C5,ITGAM,IL36RN,ITGB2,TNF,CSF3R,IL1RAP,CXCL13,CXCL14,TNFRSF1B,TNFRSF1A,CCL19,SDC2,EZR,CSF3,ITGAL,CCL27,SELE,SELP	CCL22	CCL4,CCL16,HSPB1,CLDN18,CLDN19,HRH1
Hematopoiesis from Pluripotent Stem Cells	0.000107	1	13	1	0	CD4,FCER1G,IL10,IL12A,CSF3,IL6,CD247,IL2,IL3,CD8A,IL1A,KITLG,CD3E	CSF2
Hematopoiesis from Multipotent Stem Cells	0.000479	0.478	5	1	0	IL3,KITLG,IL2,IL15,CSF3	CSF2
Role of Cytokines in Mediating Communication between Immune Cells	0.000525	1	13	1	0	IFNA1/IFNA13,IL21,IL36RN,IFNG,IL15,IL12A,CSF3,IL6,IL10,TNF,IL2,IL3,IL1A	CSF2
Differential Regulation of Cytokine Production in Macrophages and T Helper Cells by IL-17A and IL-17F	0.00102	0.245	6	1	1	IL10,IL12A,CSF3,IL6,TNF,IL3	CSF2	CCL4
Neuroprotective Role of THOP1 in Alzheimer's Disease	0.0012	0.0575	10	1	4	MAPT,YWHAE,IFNG,TAC1,CREB1,NFYA,PRKAR1A,ECE1,AGT,ECE2	APP	PRKAG1,PRKACA,PRKAR1B,THOP1
Nucleotide Excision Repair Pathway	0.00537	0.0355	8	1	4	XPA,RPA1,RPA2,POLR2E,POLR2F,POLR2A,POLR2L,CCNH	CDK7	GTF2H2,ERCC3,POLR2I,RPA3
Cardiomyocyte Differentiation via BMP Receptors	0.01	1	5	1	0	BMPR1B,BMP4,BMPR2,GATA4,ATF2	MAP3K7
Transcriptional Regulatory Network in Embryonic Stem Cells	0.0135	0.158	8	1	3	ISL1,CDX2,HNF4A,MEIS1,SOX2,PAX6,GATA6,GATA4	STAT3	KAT6A,GJD2,NEUROG1
Agranulocyte Adhesion and Diapedesis	0.0174	1	27	1	6	MMP14,ITGA1,MYL6,MSN,C5AR1,MYL1,IL1A,PECAM1,SELPLG,ICAM1,CXCR4,CCL21,CCL20,CDH5,CCL27,IL36RN,ITGB2,ITGB7,TNF,CXCL13,CXCL14,TNFRSF1A,CCL19,EZR,C5,SELE,SELP	CCL22	CCL16,CCL4,CLDN18,CLDN19,HRH1,MYL9
Actin Nucleation by ARP-WASP Complex	0.0182	0.0741	10	1	5	NCK1,SOS1,HRAS,GRB2,GNA12,WASL,RHOC,RHOA,WAS,ACTR2	NCK2	ARPC3,ARPC1B,BAIAP2,CDC42,RHOJ
Assembly of RNA Polymerase II Complex	0.0513	0.0468	8	1	5	GTF2B,DR1,TBP,POLR2E,POLR2F,POLR2A,POLR2L,CCNH	CDK7	GTF2E1,ERCC3,POLR2I,TAF7L,GTF2H2
Notch Signaling	0.0724	0.138	6	1	3	PSEN2,NOTCH1,NOTCH2,NUMB,HEY2,NUMBL	PSEN1	APH1B,DLL4,FURIN
BER pathway	0.105	0.0224	2	1	2	PCNA,FEN1	PARP1	APEX1,POLB
NAD Biosynthesis from 2-amino-3-carboxymuconate Semialdehyde	0.144	0.316	1	1	0	QPRT	ABL1
NAD biosynthesis II (from tryptophan)	0.176	0.556	2	1	0	QPRT,TDO2	ABL1
Flavin Biosynthesis IV (Mammalian)	0.186	0.103	0	1	0		FLAD1
Acyl-CoA Hydrolysis	0.331	0.478	1	1	0	HNF4A	ACOT8
nNOS Signaling in Skeletal Muscle Cells	0.44	0.186	1	1	1	SNTA1	CALM1 (includes others)	RYR2
Stearate Biosynthesis I (Animals)	0.474	1	3	1	0	ACSL6,HNF4A,SLC27A2	ACOT8
Glutamate Receptor Signaling	0.49	3.39e-05	5	1	11	GRIN2B,GRIK1,SLC17A7,GRIA1,GNG5	CALM1 (includes others)	DLG4,GRIA2,GNB1,PICK1,GRIN3A,GRIN2A,GRIN3B,GRIP1,GRIN1,HOMER3,GRM3
Inhibition of Matrix Metalloproteases	0.538	1	3	1	1	MMP14,SDC2,A2M	RECK	LRP1
Pyrimidine Ribonucleotides Interconversion	0.55	1	2	1	0	DDX3X,NUDT5	NME7
Sonic Hedgehog Signaling	0.573	0.0191	2	1	4	GLI1,PRKAR1A	CDK1	PRKAG1,PRKACA,PRKAR1B,GSK3B
Prostanoid Biosynthesis	0.604	0.000776	0	1	3		PTGES3	PTGS2,PTGS1,PTGIS
phagosome maturation	1	0.182	7	1	8	ATP6V0B,PRDX6,CALR,ATP6V1E1,PRDX2,NSF,DYNC1LI1	DYNLL1	RAB5C,VPS18,TUBA1C,TUBA1B,VPS28,ATP6V0A2,ATP6V1B2,DYNLRB1
Gustation Pathway	1	0.188	6	1	8	TAS2R7,GNG5,PRKAR1A,PDE4D,P2RY6,P2RX7	TDP2	GNAS,PRKAG1,GNB1,ASIC2,APEX1,PDE7B,PRKACA,PRKAR1B
tRNA Splicing	1	0.28	1	1	2	PDE4D	TDP2	APEX1,PDE7B
Leukotriene Biosynthesis	1	0.556	0	1	0		ALOX5
Pyrimidine Deoxyribonucleotides De Novo Biosynthesis I	1	1	0	1	0		NME7
Pyrimidine Ribonucleotides De Novo Biosynthesis	1	1	2	1	0	DDX3X,NUDT5	NME7
RAN Signaling	4.9e-06	NA	9	0	0	XPO1,RCC1,RAN,KPNB1,KPNA2,KPNA1,IPO5,RANBP1,RANBP2
B Cell Development	3.72e-05	1	12	0	1	DNTT,CD80,CD40,CD86,RAG2,RAG1,PTPRC,HLA-DOA,SPN,CD19,CD79B,CD79A		HLA-DMB
Mismatch Repair in Eukaryotes	5.13e-05	0.579	8	0	1	PCNA,RFC4,EXO1,RFC1,MSH6,POLD1,FEN1,RPA1		RFC5
Graft-versus-Host Disease Signaling	0.000138	1	14	0	1	IL36RN,CD28,GZMB,IFNG,FAS,FCER1G,CD86,IL6,TNF,FASLG,HLA-DOA,CD80,IL2,IL1A		HLA-DMB
Coagulation System	0.000347	NA	11	0	0	SERPINA1,F2,BDKRB2,F5,F13B,PLAUR,PROS1,PLAU,FGG,PROC,A2M
Autoimmune Thyroid Disease Signaling	0.00151	1	12	0	1	FCER1G,CD28,CD40LG,GZMB,IL10,CD80,CD40,CD86,IL2,HLA-DOA,FAS,FASLG		HLA-DMB
Extrinsic Prothrombin Activation Pathway	0.00295	NA	6	0	0	F2,F5,F13B,PROS1,FGG,PROC
Hypusine Biosynthesis	0.0269	NA	2	0	0	DHPS,EIF5A
Inosine-5'-phosphate Biosynthesis II	0.0269	NA	2	0	0	PAICS,ADSL
Allograft Rejection Signaling	0.0331	1	14	0	1	FCER1G,CD28,CD40LG,GZMB,IFNG,FAS,CD40,CD86,IL10,TNF,IL2,HLA-DOA,CD80,FASLG		HLA-DMB
