# Supplementary material for: Generating testable hypotheses for schizophrenia and rheumatoid arthritis pathogenesis by integrating epidemiological, genomic, and protein interaction data
Source: NPJ Schizophr. 2017 Feb 24;3:11. doi: 10.1038/s41537-017-0010-z (PMC5441529; doi:10.1038/s41537-017-0010-z)
Supplement: Supplementary file 4 [file 41537_2017_10_MOESM4_ESM.xlsx]

## Sheet: Nextbio of schizo vs RA
Disease	Bioset 1	Disease	Bioset 2	Score	Correlation	B1 up B2 down	B1 down B2 up
schizophrenia	Whole blood from SZ patients vs normal	Rhematoid arthritis	synovial tissues from RA patients vs normal	66	negative	51 genes (0.0346)	56 genes (0.0148)
schizophrenia	cerebellum of SZ patients vs normal	Rhematoid arthritis	synovial tissues from RA patients vs normal	79	negative	4 genes (8.1E-5)	5 genes (0.0166)
schizophrenia	Neurons from iPSCs of SZ patients vs normal	Rhematoid arthritis	synovial tissues from RA patients vs normal	70	negative	58 genes (1.9E-6)	48 genes (0.048)
schizophrenia	Neurons from iPSCs of SZ patients vs normal	Rhematoid arthritis	synovial membranes of RA vs normal	70	negative	32 genes (0.0001)	40 genes (0.0105)
schizophrenia	Neural progenital cells from iPSCs of SZ patients vs normal	Rhematoid arthritis	synovial tissues from RA patients vs normal	68	negative	85 genes (9.6E-8)	64 genes (0.0871)
