# Supplementary material for: Generating testable hypotheses for schizophrenia and rheumatoid arthritis pathogenesis by integrating epidemiological, genomic, and protein interaction data
Source: NPJ Schizophr. 2017 Feb 24;3:11. doi: 10.1038/s41537-017-0010-z (PMC5441529; doi:10.1038/s41537-017-0010-z)
Supplement: Supplementary file 5 [file 41537_2017_10_MOESM5_ESM.xlsx]

## Sheet: GeneSets
Gene	EntrezGene ID	GeneList Name	GeneList Name	Bioset 1 - Schizophrenia	Bioset 2 - Rheumatoid arthritis
RARRES2	5919	SCZ-DN & RA-UP	Bioset1 down and Bioset2 up	Whole blood from SZ patients vs normal	synovial tissues from RA patients vs normal
TRAPPC10	7109	SCZ-DN & RA-UP	Bioset1 down and Bioset2 up	Whole blood from SZ patients vs normal	synovial tissues from RA patients vs normal
OAS2	4939	SCZ-DN & RA-UP	Bioset1 down and Bioset2 up	Whole blood from SZ patients vs normal	synovial tissues from RA patients vs normal
CXCR4	7852	SCZ-DN & RA-UP	Bioset1 down and Bioset2 up	Whole blood from SZ patients vs normal	synovial tissues from RA patients vs normal
SMC4	10051	SCZ-DN & RA-UP	Bioset1 down and Bioset2 up	Whole blood from SZ patients vs normal	synovial tissues from RA patients vs normal
APOL2	23780	SCZ-DN & RA-UP	Bioset1 down and Bioset2 up	Whole blood from SZ patients vs normal	synovial tissues from RA patients vs normal
UBE2Z	65264	SCZ-DN & RA-UP	Bioset1 down and Bioset2 up	Whole blood from SZ patients vs normal	synovial tissues from RA patients vs normal
PML	5371	SCZ-DN & RA-UP	Bioset1 down and Bioset2 up	Whole blood from SZ patients vs normal	synovial tissues from RA patients vs normal
LYZ	4069	SCZ-DN & RA-UP	Bioset1 down and Bioset2 up	Whole blood from SZ patients vs normal	synovial tissues from RA patients vs normal
IFI44L	10964	SCZ-DN & RA-UP	Bioset1 down and Bioset2 up	Whole blood from SZ patients vs normal	synovial tissues from RA patients vs normal
IFI6	2537	SCZ-DN & RA-UP	Bioset1 down and Bioset2 up	Whole blood from SZ patients vs normal	synovial tissues from RA patients vs normal
OAS1	4938	SCZ-DN & RA-UP	Bioset1 down and Bioset2 up	Whole blood from SZ patients vs normal	synovial tissues from RA patients vs normal
MX1	4599	SCZ-DN & RA-UP	Bioset1 down and Bioset2 up	Whole blood from SZ patients vs normal	synovial tissues from RA patients vs normal
DPT	1805	SCZ-DN & RA-UP	Bioset1 down and Bioset2 up	Whole blood from SZ patients vs normal	synovial tissues from RA patients vs normal
PLA2G4C	8605	SCZ-DN & RA-UP	Bioset1 down and Bioset2 up	Whole blood from SZ patients vs normal	synovial tissues from RA patients vs normal
ZFP64	55734	SCZ-DN & RA-UP	Bioset1 down and Bioset2 up	Whole blood from SZ patients vs normal	synovial tissues from RA patients vs normal
TES	26136	SCZ-DN & RA-UP	Bioset1 down and Bioset2 up	Whole blood from SZ patients vs normal	synovial tissues from RA patients vs normal
HLA-DQA1	3117	SCZ-DN & RA-UP	Bioset1 down and Bioset2 up	Whole blood from SZ patients vs normal	synovial tissues from RA patients vs normal
MICALL2	79778	SCZ-DN & RA-UP	Bioset1 down and Bioset2 up	Whole blood from SZ patients vs normal	synovial tissues from RA patients vs normal
CTSW	1521	SCZ-DN & RA-UP	Bioset1 down and Bioset2 up	Whole blood from SZ patients vs normal	synovial tissues from RA patients vs normal
IL15RA	3601	SCZ-DN & RA-UP	Bioset1 down and Bioset2 up	Whole blood from SZ patients vs normal	synovial tissues from RA patients vs normal
LY6E	4061	SCZ-DN & RA-UP	Bioset1 down and Bioset2 up	Whole blood from SZ patients vs normal	synovial tissues from RA patients vs normal
ZNF238	10472	SCZ-DN & RA-UP	Bioset1 down and Bioset2 up	Whole blood from SZ patients vs normal	synovial tissues from RA patients vs normal
SYNGR1	9145	SCZ-DN & RA-UP	Bioset1 down and Bioset2 up	Whole blood from SZ patients vs normal	synovial tissues from RA patients vs normal
BCL11A	53335	SCZ-DN & RA-UP	Bioset1 down and Bioset2 up	Whole blood from SZ patients vs normal	synovial tissues from RA patients vs normal
NKG7	4818	SCZ-DN & RA-UP	Bioset1 down and Bioset2 up	Whole blood from SZ patients vs normal	synovial tissues from RA patients vs normal
NECAP2	55707	SCZ-DN & RA-UP	Bioset1 down and Bioset2 up	Whole blood from SZ patients vs normal	synovial tissues from RA patients vs normal
RGS10	6001	SCZ-DN & RA-UP	Bioset1 down and Bioset2 up	Whole blood from SZ patients vs normal	synovial tissues from RA patients vs normal
LAIR1	3903	SCZ-DN & RA-UP	Bioset1 down and Bioset2 up	Whole blood from SZ patients vs normal	synovial tissues from RA patients vs normal
LTA4H	4048	SCZ-DN & RA-UP	Bioset1 down and Bioset2 up	Whole blood from SZ patients vs normal	synovial tissues from RA patients vs normal
XAF1	54739	SCZ-DN & RA-UP	Bioset1 down and Bioset2 up	Whole blood from SZ patients vs normal	synovial tissues from RA patients vs normal
KLRK1	22914	SCZ-DN & RA-UP	Bioset1 down and Bioset2 up	Whole blood from SZ patients vs normal	synovial tissues from RA patients vs normal
RARRES3	5920	SCZ-DN & RA-UP	Bioset1 down and Bioset2 up	Whole blood from SZ patients vs normal	synovial tissues from RA patients vs normal
IFI35	3430	SCZ-DN & RA-UP	Bioset1 down and Bioset2 up	Whole blood from SZ patients vs normal	synovial tissues from RA patients vs normal
NDUFA3	4696	SCZ-DN & RA-UP	Bioset1 down and Bioset2 up	Whole blood from SZ patients vs normal	synovial tissues from RA patients vs normal
IL2RB	3560	SCZ-DN & RA-UP	Bioset1 down and Bioset2 up	Whole blood from SZ patients vs normal	synovial tissues from RA patients vs normal
UQCR10	29796	SCZ-DN & RA-UP	Bioset1 down and Bioset2 up	Whole blood from SZ patients vs normal	synovial tissues from RA patients vs normal
FKBP2	2286	SCZ-DN & RA-UP	Bioset1 down and Bioset2 up	Whole blood from SZ patients vs normal	synovial tissues from RA patients vs normal
TYMP	1890	SCZ-DN & RA-UP	Bioset1 down and Bioset2 up	Whole blood from SZ patients vs normal	synovial tissues from RA patients vs normal
PHF11	51131	SCZ-DN & RA-UP	Bioset1 down and Bioset2 up	Whole blood from SZ patients vs normal	synovial tissues from RA patients vs normal
UBE2L6	9246	SCZ-DN & RA-UP	Bioset1 down and Bioset2 up	Whole blood from SZ patients vs normal	synovial tissues from RA patients vs normal
PLAC8	51316	SCZ-DN & RA-UP	Bioset1 down and Bioset2 up	Whole blood from SZ patients vs normal	synovial tissues from RA patients vs normal
NUDT1	4521	SCZ-DN & RA-UP	Bioset1 down and Bioset2 up	Whole blood from SZ patients vs normal	synovial tissues from RA patients vs normal
PRDX4	10549	SCZ-DN & RA-UP	Bioset1 down and Bioset2 up	Whole blood from SZ patients vs normal	synovial tissues from RA patients vs normal
MAF	4094	SCZ-DN & RA-UP	Bioset1 down and Bioset2 up	Whole blood from SZ patients vs normal	synovial tissues from RA patients vs normal
IRF9	10379	SCZ-DN & RA-UP	Bioset1 down and Bioset2 up	Whole blood from SZ patients vs normal	synovial tissues from RA patients vs normal
PSME2	5721	SCZ-DN & RA-UP	Bioset1 down and Bioset2 up	Whole blood from SZ patients vs normal	synovial tissues from RA patients vs normal
ZFYVE16	9765	SCZ-DN & RA-UP	Bioset1 down and Bioset2 up	Whole blood from SZ patients vs normal	synovial tissues from RA patients vs normal
CD247	919	SCZ-DN & RA-UP	Bioset1 down and Bioset2 up	Whole blood from SZ patients vs normal	synovial tissues from RA patients vs normal
UBE2L3	7332	SCZ-DN & RA-UP	Bioset1 down and Bioset2 up	Whole blood from SZ patients vs normal	synovial tissues from RA patients vs normal
CALML4	91860	SCZ-DN & RA-UP	Bioset1 down and Bioset2 up	Whole blood from SZ patients vs normal	synovial tissues from RA patients vs normal
CTSC	1075	SCZ-DN & RA-UP	Bioset1 down and Bioset2 up	Whole blood from SZ patients vs normal	synovial tissues from RA patients vs normal
PSMB9	5698	SCZ-DN & RA-UP	Bioset1 down and Bioset2 up	Whole blood from SZ patients vs normal	synovial tissues from RA patients vs normal
CSNK2A1	1457	SCZ-DN & RA-UP	Bioset1 down and Bioset2 up	Whole blood from SZ patients vs normal	synovial tissues from RA patients vs normal
MGST3	4259	SCZ-DN & RA-UP	Bioset1 down and Bioset2 up	Whole blood from SZ patients vs normal	synovial tissues from RA patients vs normal
ERP29	10961	SCZ-DN & RA-UP	Bioset1 down and Bioset2 up	Whole blood from SZ patients vs normal	synovial tissues from RA patients vs normal
RGS1	5996	SCZ-DN & RA-UP	Bioset1 down and Bioset2 up	cerebellum of SZ patients vs normal	synovial tissues from RA patients vs normal
COL1A2	1278	SCZ-DN & RA-UP	Bioset1 down and Bioset2 up	cerebellum of SZ patients vs normal	synovial tissues from RA patients vs normal
CD74	972	SCZ-DN & RA-UP	Bioset1 down and Bioset2 up	cerebellum of SZ patients vs normal	synovial tissues from RA patients vs normal
TNFSF10	8743	SCZ-DN & RA-UP	Bioset1 down and Bioset2 up	cerebellum of SZ patients vs normal	synovial tissues from RA patients vs normal
HLA-DPA1	3113	SCZ-DN & RA-UP	Bioset1 down and Bioset2 up	cerebellum of SZ patients vs normal	synovial tissues from RA patients vs normal
SEPT8	23176	SCZ-DN & RA-UP	Bioset1 down and Bioset2 up	Neurons from iPSCs of SZ patients vs normal	synovial tissues from RA patients vs normal
ACAA1	30	SCZ-DN & RA-UP	Bioset1 down and Bioset2 up	Neurons from iPSCs of SZ patients vs normal	synovial tissues from RA patients vs normal
ADCY7	113	SCZ-DN & RA-UP	Bioset1 down and Bioset2 up	Neurons from iPSCs of SZ patients vs normal	synovial tissues from RA patients vs normal
ARAP2	116984	SCZ-DN & RA-UP	Bioset1 down and Bioset2 up	Neurons from iPSCs of SZ patients vs normal	synovial tissues from RA patients vs normal
BLVRA	644	SCZ-DN & RA-UP	Bioset1 down and Bioset2 up	Neurons from iPSCs of SZ patients vs normal	synovial tissues from RA patients vs normal
C17orf62	79415	SCZ-DN & RA-UP	Bioset1 down and Bioset2 up	Neurons from iPSCs of SZ patients vs normal	synovial tissues from RA patients vs normal
COQ2	27235	SCZ-DN & RA-UP	Bioset1 down and Bioset2 up	Neurons from iPSCs of SZ patients vs normal	synovial tissues from RA patients vs normal
DHRS1	115817	SCZ-DN & RA-UP	Bioset1 down and Bioset2 up	Neurons from iPSCs of SZ patients vs normal	synovial tissues from RA patients vs normal
EZR	7430	SCZ-DN & RA-UP	Bioset1 down and Bioset2 up	Neurons from iPSCs of SZ patients vs normal	synovial tissues from RA patients vs normal
FAM173A	65990	SCZ-DN & RA-UP	Bioset1 down and Bioset2 up	Neurons from iPSCs of SZ patients vs normal	synovial tissues from RA patients vs normal
FAM53B	9679	SCZ-DN & RA-UP	Bioset1 down and Bioset2 up	Neurons from iPSCs of SZ patients vs normal	synovial tissues from RA patients vs normal
FANCL	55120	SCZ-DN & RA-UP	Bioset1 down and Bioset2 up	Neurons from iPSCs of SZ patients vs normal	synovial tissues from RA patients vs normal
GAL3ST4	79690	SCZ-DN & RA-UP	Bioset1 down and Bioset2 up	Neurons from iPSCs of SZ patients vs normal	synovial tissues from RA patients vs normal
GAS2L1	10634	SCZ-DN & RA-UP	Bioset1 down and Bioset2 up	Neurons from iPSCs of SZ patients vs normal	synovial tissues from RA patients vs normal
GNG5	2787	SCZ-DN & RA-UP	Bioset1 down and Bioset2 up	Neurons from iPSCs of SZ patients vs normal	synovial tissues from RA patients vs normal
GNPDA1	10007	SCZ-DN & RA-UP	Bioset1 down and Bioset2 up	Neurons from iPSCs of SZ patients vs normal	synovial tissues from RA patients vs normal
GRAMD4	23151	SCZ-DN & RA-UP	Bioset1 down and Bioset2 up	Neurons from iPSCs of SZ patients vs normal	synovial tissues from RA patients vs normal
HNMT	3176	SCZ-DN & RA-UP	Bioset1 down and Bioset2 up	Neurons from iPSCs of SZ patients vs normal	synovial tissues from RA patients vs normal
IGFLR1	79713	SCZ-DN & RA-UP	Bioset1 down and Bioset2 up	Neurons from iPSCs of SZ patients vs normal	synovial tissues from RA patients vs normal
IRF5	3663	SCZ-DN & RA-UP	Bioset1 down and Bioset2 up	Neurons from iPSCs of SZ patients vs normal	synovial tissues from RA patients vs normal
KAL1	3730	SCZ-DN & RA-UP	Bioset1 down and Bioset2 up	Neurons from iPSCs of SZ patients vs normal	synovial tissues from RA patients vs normal
KCNMB1	3779	SCZ-DN & RA-UP	Bioset1 down and Bioset2 up	Neurons from iPSCs of SZ patients vs normal	synovial tissues from RA patients vs normal
LAP3	51056	SCZ-DN & RA-UP	Bioset1 down and Bioset2 up	Neurons from iPSCs of SZ patients vs normal	synovial tissues from RA patients vs normal
LPAR6	10161	SCZ-DN & RA-UP	Bioset1 down and Bioset2 up	Neurons from iPSCs of SZ patients vs normal	synovial tissues from RA patients vs normal
NDUFA3	4696	SCZ-DN & RA-UP	Bioset1 down and Bioset2 up	Neurons from iPSCs of SZ patients vs normal	synovial tissues from RA patients vs normal
NDUFB3	4709	SCZ-DN & RA-UP	Bioset1 down and Bioset2 up	Neurons from iPSCs of SZ patients vs normal	synovial tissues from RA patients vs normal
NECAP2	55707	SCZ-DN & RA-UP	Bioset1 down and Bioset2 up	Neurons from iPSCs of SZ patients vs normal	synovial tissues from RA patients vs normal
NOTCH1	4851	SCZ-DN & RA-UP	Bioset1 down and Bioset2 up	Neurons from iPSCs of SZ patients vs normal	synovial tissues from RA patients vs normal
ORAI2	80228	SCZ-DN & RA-UP	Bioset1 down and Bioset2 up	Neurons from iPSCs of SZ patients vs normal	synovial tissues from RA patients vs normal
PIGF	5281	SCZ-DN & RA-UP	Bioset1 down and Bioset2 up	Neurons from iPSCs of SZ patients vs normal	synovial tissues from RA patients vs normal
PLEKHO1	51177	SCZ-DN & RA-UP	Bioset1 down and Bioset2 up	Neurons from iPSCs of SZ patients vs normal	synovial tissues from RA patients vs normal
PRKCA	5578	SCZ-DN & RA-UP	Bioset1 down and Bioset2 up	Neurons from iPSCs of SZ patients vs normal	synovial tissues from RA patients vs normal
PTPRE	5791	SCZ-DN & RA-UP	Bioset1 down and Bioset2 up	Neurons from iPSCs of SZ patients vs normal	synovial tissues from RA patients vs normal
RAB31	11031	SCZ-DN & RA-UP	Bioset1 down and Bioset2 up	Neurons from iPSCs of SZ patients vs normal	synovial tissues from RA patients vs normal
RAB7L1	8934	SCZ-DN & RA-UP	Bioset1 down and Bioset2 up	Neurons from iPSCs of SZ patients vs normal	synovial tissues from RA patients vs normal
RAP2A	5911	SCZ-DN & RA-UP	Bioset1 down and Bioset2 up	Neurons from iPSCs of SZ patients vs normal	synovial tissues from RA patients vs normal
RASGRP1	10125	SCZ-DN & RA-UP	Bioset1 down and Bioset2 up	Neurons from iPSCs of SZ patients vs normal	synovial tissues from RA patients vs normal
SDC3	9672	SCZ-DN & RA-UP	Bioset1 down and Bioset2 up	Neurons from iPSCs of SZ patients vs normal	synovial tissues from RA patients vs normal
SERINC5	256987	SCZ-DN & RA-UP	Bioset1 down and Bioset2 up	Neurons from iPSCs of SZ patients vs normal	synovial tissues from RA patients vs normal
SH3BGRL3	83442	SCZ-DN & RA-UP	Bioset1 down and Bioset2 up	Neurons from iPSCs of SZ patients vs normal	synovial tissues from RA patients vs normal
SPP1	6696	SCZ-DN & RA-UP	Bioset1 down and Bioset2 up	Neurons from iPSCs of SZ patients vs normal	synovial tissues from RA patients vs normal
SULT1A2	6799	SCZ-DN & RA-UP	Bioset1 down and Bioset2 up	Neurons from iPSCs of SZ patients vs normal	synovial tissues from RA patients vs normal
TENM4	26011	SCZ-DN & RA-UP	Bioset1 down and Bioset2 up	Neurons from iPSCs of SZ patients vs normal	synovial tissues from RA patients vs normal
TRIM26	7726	SCZ-DN & RA-UP	Bioset1 down and Bioset2 up	Neurons from iPSCs of SZ patients vs normal	synovial tissues from RA patients vs normal
UCP2	7351	SCZ-DN & RA-UP	Bioset1 down and Bioset2 up	Neurons from iPSCs of SZ patients vs normal	synovial tissues from RA patients vs normal
VASH1	22846	SCZ-DN & RA-UP	Bioset1 down and Bioset2 up	Neurons from iPSCs of SZ patients vs normal	synovial tissues from RA patients vs normal
VWA5A	4013	SCZ-DN & RA-UP	Bioset1 down and Bioset2 up	Neurons from iPSCs of SZ patients vs normal	synovial tissues from RA patients vs normal
WDR1	9948	SCZ-DN & RA-UP	Bioset1 down and Bioset2 up	Neurons from iPSCs of SZ patients vs normal	synovial tissues from RA patients vs normal
ADCY7	113	SCZ-DN & RA-UP	Bioset1 down and Bioset2 up	Neurons from iPSCs of SZ patients vs normal	synovial membranes of RA vs normal
ARAP2	116984	SCZ-DN & RA-UP	Bioset1 down and Bioset2 up	Neurons from iPSCs of SZ patients vs normal	synovial membranes of RA vs normal
BLVRA	644	SCZ-DN & RA-UP	Bioset1 down and Bioset2 up	Neurons from iPSCs of SZ patients vs normal	synovial membranes of RA vs normal
C17orf62	79415	SCZ-DN & RA-UP	Bioset1 down and Bioset2 up	Neurons from iPSCs of SZ patients vs normal	synovial membranes of RA vs normal
EGLN3	112399	SCZ-DN & RA-UP	Bioset1 down and Bioset2 up	Neurons from iPSCs of SZ patients vs normal	synovial membranes of RA vs normal
EZR	7430	SCZ-DN & RA-UP	Bioset1 down and Bioset2 up	Neurons from iPSCs of SZ patients vs normal	synovial membranes of RA vs normal
F2R	2149	SCZ-DN & RA-UP	Bioset1 down and Bioset2 up	Neurons from iPSCs of SZ patients vs normal	synovial membranes of RA vs normal
FUT8	2530	SCZ-DN & RA-UP	Bioset1 down and Bioset2 up	Neurons from iPSCs of SZ patients vs normal	synovial membranes of RA vs normal
GMPR	2766	SCZ-DN & RA-UP	Bioset1 down and Bioset2 up	Neurons from iPSCs of SZ patients vs normal	synovial membranes of RA vs normal
HNMT	3176	SCZ-DN & RA-UP	Bioset1 down and Bioset2 up	Neurons from iPSCs of SZ patients vs normal	synovial membranes of RA vs normal
IFIT2	3433	SCZ-DN & RA-UP	Bioset1 down and Bioset2 up	Neurons from iPSCs of SZ patients vs normal	synovial membranes of RA vs normal
IFNAR1	3454	SCZ-DN & RA-UP	Bioset1 down and Bioset2 up	Neurons from iPSCs of SZ patients vs normal	synovial membranes of RA vs normal
IGFLR1	79713	SCZ-DN & RA-UP	Bioset1 down and Bioset2 up	Neurons from iPSCs of SZ patients vs normal	synovial membranes of RA vs normal
ITGA6	3655	SCZ-DN & RA-UP	Bioset1 down and Bioset2 up	Neurons from iPSCs of SZ patients vs normal	synovial membranes of RA vs normal
ITPR2	3709	SCZ-DN & RA-UP	Bioset1 down and Bioset2 up	Neurons from iPSCs of SZ patients vs normal	synovial membranes of RA vs normal
KCNMB1	3779	SCZ-DN & RA-UP	Bioset1 down and Bioset2 up	Neurons from iPSCs of SZ patients vs normal	synovial membranes of RA vs normal
KIAA0494	9813	SCZ-DN & RA-UP	Bioset1 down and Bioset2 up	Neurons from iPSCs of SZ patients vs normal	synovial membranes of RA vs normal
LAP3	51056	SCZ-DN & RA-UP	Bioset1 down and Bioset2 up	Neurons from iPSCs of SZ patients vs normal	synovial membranes of RA vs normal
LPAR6	10161	SCZ-DN & RA-UP	Bioset1 down and Bioset2 up	Neurons from iPSCs of SZ patients vs normal	synovial membranes of RA vs normal
MFSD5	84975	SCZ-DN & RA-UP	Bioset1 down and Bioset2 up	Neurons from iPSCs of SZ patients vs normal	synovial membranes of RA vs normal
NECAP2	55707	SCZ-DN & RA-UP	Bioset1 down and Bioset2 up	Neurons from iPSCs of SZ patients vs normal	synovial membranes of RA vs normal
NXT2	55916	SCZ-DN & RA-UP	Bioset1 down and Bioset2 up	Neurons from iPSCs of SZ patients vs normal	synovial membranes of RA vs normal
ORAI2	80228	SCZ-DN & RA-UP	Bioset1 down and Bioset2 up	Neurons from iPSCs of SZ patients vs normal	synovial membranes of RA vs normal
PIGF	5281	SCZ-DN & RA-UP	Bioset1 down and Bioset2 up	Neurons from iPSCs of SZ patients vs normal	synovial membranes of RA vs normal
PIK3IP1	113791	SCZ-DN & RA-UP	Bioset1 down and Bioset2 up	Neurons from iPSCs of SZ patients vs normal	synovial membranes of RA vs normal
PLEKHO1	51177	SCZ-DN & RA-UP	Bioset1 down and Bioset2 up	Neurons from iPSCs of SZ patients vs normal	synovial membranes of RA vs normal
PPP2R5A	5525	SCZ-DN & RA-UP	Bioset1 down and Bioset2 up	Neurons from iPSCs of SZ patients vs normal	synovial membranes of RA vs normal
PTPRE	5791	SCZ-DN & RA-UP	Bioset1 down and Bioset2 up	Neurons from iPSCs of SZ patients vs normal	synovial membranes of RA vs normal
RAB7L1	8934	SCZ-DN & RA-UP	Bioset1 down and Bioset2 up	Neurons from iPSCs of SZ patients vs normal	synovial membranes of RA vs normal
RAD51D	5892	SCZ-DN & RA-UP	Bioset1 down and Bioset2 up	Neurons from iPSCs of SZ patients vs normal	synovial membranes of RA vs normal
RASGRP1	10125	SCZ-DN & RA-UP	Bioset1 down and Bioset2 up	Neurons from iPSCs of SZ patients vs normal	synovial membranes of RA vs normal
RDH11	51109	SCZ-DN & RA-UP	Bioset1 down and Bioset2 up	Neurons from iPSCs of SZ patients vs normal	synovial membranes of RA vs normal
SMC2	10592	SCZ-DN & RA-UP	Bioset1 down and Bioset2 up	Neurons from iPSCs of SZ patients vs normal	synovial membranes of RA vs normal
SPP1	6696	SCZ-DN & RA-UP	Bioset1 down and Bioset2 up	Neurons from iPSCs of SZ patients vs normal	synovial membranes of RA vs normal
TMED5	50999	SCZ-DN & RA-UP	Bioset1 down and Bioset2 up	Neurons from iPSCs of SZ patients vs normal	synovial membranes of RA vs normal
TRIM26	7726	SCZ-DN & RA-UP	Bioset1 down and Bioset2 up	Neurons from iPSCs of SZ patients vs normal	synovial membranes of RA vs normal
UCP2	7351	SCZ-DN & RA-UP	Bioset1 down and Bioset2 up	Neurons from iPSCs of SZ patients vs normal	synovial membranes of RA vs normal
VWA5A	4013	SCZ-DN & RA-UP	Bioset1 down and Bioset2 up	Neurons from iPSCs of SZ patients vs normal	synovial membranes of RA vs normal
WDR1	9948	SCZ-DN & RA-UP	Bioset1 down and Bioset2 up	Neurons from iPSCs of SZ patients vs normal	synovial membranes of RA vs normal
WEE1	7465	SCZ-DN & RA-UP	Bioset1 down and Bioset2 up	Neurons from iPSCs of SZ patients vs normal	synovial membranes of RA vs normal
MARCH1	55016	SCZ-DN & RA-UP	Bioset1 down and Bioset2 up	Neural progenital cells from iPSCs of SZ patients vs normal	synovial tissues from RA patients vs normal
ARAP2	116984	SCZ-DN & RA-UP	Bioset1 down and Bioset2 up	Neural progenital cells from iPSCs of SZ patients vs normal	synovial tissues from RA patients vs normal
ATXN1	6310	SCZ-DN & RA-UP	Bioset1 down and Bioset2 up	Neural progenital cells from iPSCs of SZ patients vs normal	synovial tissues from RA patients vs normal
BCL11A	53335	SCZ-DN & RA-UP	Bioset1 down and Bioset2 up	Neural progenital cells from iPSCs of SZ patients vs normal	synovial tissues from RA patients vs normal
C1QTNF3	114899	SCZ-DN & RA-UP	Bioset1 down and Bioset2 up	Neural progenital cells from iPSCs of SZ patients vs normal	synovial tissues from RA patients vs normal
CA2	760	SCZ-DN & RA-UP	Bioset1 down and Bioset2 up	Neural progenital cells from iPSCs of SZ patients vs normal	synovial tissues from RA patients vs normal
CADM1	23705	SCZ-DN & RA-UP	Bioset1 down and Bioset2 up	Neural progenital cells from iPSCs of SZ patients vs normal	synovial tissues from RA patients vs normal
CADM3	57863	SCZ-DN & RA-UP	Bioset1 down and Bioset2 up	Neural progenital cells from iPSCs of SZ patients vs normal	synovial tissues from RA patients vs normal
CBR1	873	SCZ-DN & RA-UP	Bioset1 down and Bioset2 up	Neural progenital cells from iPSCs of SZ patients vs normal	synovial tissues from RA patients vs normal
CCDC109B	55013	SCZ-DN & RA-UP	Bioset1 down and Bioset2 up	Neural progenital cells from iPSCs of SZ patients vs normal	synovial tissues from RA patients vs normal
CCND1	595	SCZ-DN & RA-UP	Bioset1 down and Bioset2 up	Neural progenital cells from iPSCs of SZ patients vs normal	synovial tissues from RA patients vs normal
COL14A1	7373	SCZ-DN & RA-UP	Bioset1 down and Bioset2 up	Neural progenital cells from iPSCs of SZ patients vs normal	synovial tissues from RA patients vs normal
COL5A2	1290	SCZ-DN & RA-UP	Bioset1 down and Bioset2 up	Neural progenital cells from iPSCs of SZ patients vs normal	synovial tissues from RA patients vs normal
COTL1	23406	SCZ-DN & RA-UP	Bioset1 down and Bioset2 up	Neural progenital cells from iPSCs of SZ patients vs normal	synovial tissues from RA patients vs normal
CXCR4	7852	SCZ-DN & RA-UP	Bioset1 down and Bioset2 up	Neural progenital cells from iPSCs of SZ patients vs normal	synovial tissues from RA patients vs normal
DHRS1	115817	SCZ-DN & RA-UP	Bioset1 down and Bioset2 up	Neural progenital cells from iPSCs of SZ patients vs normal	synovial tissues from RA patients vs normal
DNAJC15	29103	SCZ-DN & RA-UP	Bioset1 down and Bioset2 up	Neural progenital cells from iPSCs of SZ patients vs normal	synovial tissues from RA patients vs normal
DPYSL3	1809	SCZ-DN & RA-UP	Bioset1 down and Bioset2 up	Neural progenital cells from iPSCs of SZ patients vs normal	synovial tissues from RA patients vs normal
FABP5	2171	SCZ-DN & RA-UP	Bioset1 down and Bioset2 up	Neural progenital cells from iPSCs of SZ patients vs normal	synovial tissues from RA patients vs normal
FAM69A	388650	SCZ-DN & RA-UP	Bioset1 down and Bioset2 up	Neural progenital cells from iPSCs of SZ patients vs normal	synovial tissues from RA patients vs normal
GAP43	2596	SCZ-DN & RA-UP	Bioset1 down and Bioset2 up	Neural progenital cells from iPSCs of SZ patients vs normal	synovial tissues from RA patients vs normal
GATA3	2625	SCZ-DN & RA-UP	Bioset1 down and Bioset2 up	Neural progenital cells from iPSCs of SZ patients vs normal	synovial tissues from RA patients vs normal
GCNT1	2650	SCZ-DN & RA-UP	Bioset1 down and Bioset2 up	Neural progenital cells from iPSCs of SZ patients vs normal	synovial tissues from RA patients vs normal
GFRA2	2675	SCZ-DN & RA-UP	Bioset1 down and Bioset2 up	Neural progenital cells from iPSCs of SZ patients vs normal	synovial tissues from RA patients vs normal
GMIP	51291	SCZ-DN & RA-UP	Bioset1 down and Bioset2 up	Neural progenital cells from iPSCs of SZ patients vs normal	synovial tissues from RA patients vs normal
HEG1	57493	SCZ-DN & RA-UP	Bioset1 down and Bioset2 up	Neural progenital cells from iPSCs of SZ patients vs normal	synovial tissues from RA patients vs normal
HLA-A	3105	SCZ-DN & RA-UP	Bioset1 down and Bioset2 up	Neural progenital cells from iPSCs of SZ patients vs normal	synovial tissues from RA patients vs normal
HLA-C	3107	SCZ-DN & RA-UP	Bioset1 down and Bioset2 up	Neural progenital cells from iPSCs of SZ patients vs normal	synovial tissues from RA patients vs normal
HLA-DMA	3108	SCZ-DN & RA-UP	Bioset1 down and Bioset2 up	Neural progenital cells from iPSCs of SZ patients vs normal	synovial tissues from RA patients vs normal
HLA-DPA1	3113	SCZ-DN & RA-UP	Bioset1 down and Bioset2 up	Neural progenital cells from iPSCs of SZ patients vs normal	synovial tissues from RA patients vs normal
HLA-DPB1	3115	SCZ-DN & RA-UP	Bioset1 down and Bioset2 up	Neural progenital cells from iPSCs of SZ patients vs normal	synovial tissues from RA patients vs normal
HLA-J	3137	SCZ-DN & RA-UP	Bioset1 down and Bioset2 up	Neural progenital cells from iPSCs of SZ patients vs normal	synovial tissues from RA patients vs normal
HOPX	84525	SCZ-DN & RA-UP	Bioset1 down and Bioset2 up	Neural progenital cells from iPSCs of SZ patients vs normal	synovial tissues from RA patients vs normal
HOXB7	3217	SCZ-DN & RA-UP	Bioset1 down and Bioset2 up	Neural progenital cells from iPSCs of SZ patients vs normal	synovial tissues from RA patients vs normal
KAL1	3730	SCZ-DN & RA-UP	Bioset1 down and Bioset2 up	Neural progenital cells from iPSCs of SZ patients vs normal	synovial tissues from RA patients vs normal
KCNMA1	3778	SCZ-DN & RA-UP	Bioset1 down and Bioset2 up	Neural progenital cells from iPSCs of SZ patients vs normal	synovial tissues from RA patients vs normal
LAMP5	24141	SCZ-DN & RA-UP	Bioset1 down and Bioset2 up	Neural progenital cells from iPSCs of SZ patients vs normal	synovial tissues from RA patients vs normal
LMO4	8543	SCZ-DN & RA-UP	Bioset1 down and Bioset2 up	Neural progenital cells from iPSCs of SZ patients vs normal	synovial tissues from RA patients vs normal
MAST1	22983	SCZ-DN & RA-UP	Bioset1 down and Bioset2 up	Neural progenital cells from iPSCs of SZ patients vs normal	synovial tissues from RA patients vs normal
ME1	4199	SCZ-DN & RA-UP	Bioset1 down and Bioset2 up	Neural progenital cells from iPSCs of SZ patients vs normal	synovial tissues from RA patients vs normal
MFSD1	64747	SCZ-DN & RA-UP	Bioset1 down and Bioset2 up	Neural progenital cells from iPSCs of SZ patients vs normal	synovial tissues from RA patients vs normal
MMP13	4322	SCZ-DN & RA-UP	Bioset1 down and Bioset2 up	Neural progenital cells from iPSCs of SZ patients vs normal	synovial tissues from RA patients vs normal
MOXD1	26002	SCZ-DN & RA-UP	Bioset1 down and Bioset2 up	Neural progenital cells from iPSCs of SZ patients vs normal	synovial tissues from RA patients vs normal
MYO5A	4644	SCZ-DN & RA-UP	Bioset1 down and Bioset2 up	Neural progenital cells from iPSCs of SZ patients vs normal	synovial tissues from RA patients vs normal
NCALD	83988	SCZ-DN & RA-UP	Bioset1 down and Bioset2 up	Neural progenital cells from iPSCs of SZ patients vs normal	synovial tissues from RA patients vs normal
NDP	4693	SCZ-DN & RA-UP	Bioset1 down and Bioset2 up	Neural progenital cells from iPSCs of SZ patients vs normal	synovial tissues from RA patients vs normal
NLGN4X	57502	SCZ-DN & RA-UP	Bioset1 down and Bioset2 up	Neural progenital cells from iPSCs of SZ patients vs normal	synovial tissues from RA patients vs normal
NOTCH1	4851	SCZ-DN & RA-UP	Bioset1 down and Bioset2 up	Neural progenital cells from iPSCs of SZ patients vs normal	synovial tissues from RA patients vs normal
PDE4DIP	9659	SCZ-DN & RA-UP	Bioset1 down and Bioset2 up	Neural progenital cells from iPSCs of SZ patients vs normal	synovial tissues from RA patients vs normal
PKIA	5569	SCZ-DN & RA-UP	Bioset1 down and Bioset2 up	Neural progenital cells from iPSCs of SZ patients vs normal	synovial tissues from RA patients vs normal
PLCL2	23228	SCZ-DN & RA-UP	Bioset1 down and Bioset2 up	Neural progenital cells from iPSCs of SZ patients vs normal	synovial tissues from RA patients vs normal
PTPRO	5800	SCZ-DN & RA-UP	Bioset1 down and Bioset2 up	Neural progenital cells from iPSCs of SZ patients vs normal	synovial tissues from RA patients vs normal
RASGRP1	10125	SCZ-DN & RA-UP	Bioset1 down and Bioset2 up	Neural progenital cells from iPSCs of SZ patients vs normal	synovial tissues from RA patients vs normal
RTN1	6252	SCZ-DN & RA-UP	Bioset1 down and Bioset2 up	Neural progenital cells from iPSCs of SZ patients vs normal	synovial tissues from RA patients vs normal
S100A10	6281	SCZ-DN & RA-UP	Bioset1 down and Bioset2 up	Neural progenital cells from iPSCs of SZ patients vs normal	synovial tissues from RA patients vs normal
SKAP2	8935	SCZ-DN & RA-UP	Bioset1 down and Bioset2 up	Neural progenital cells from iPSCs of SZ patients vs normal	synovial tissues from RA patients vs normal
SNX10	29887	SCZ-DN & RA-UP	Bioset1 down and Bioset2 up	Neural progenital cells from iPSCs of SZ patients vs normal	synovial tissues from RA patients vs normal
SORL1	6653	SCZ-DN & RA-UP	Bioset1 down and Bioset2 up	Neural progenital cells from iPSCs of SZ patients vs normal	synovial tissues from RA patients vs normal
SPP1	6696	SCZ-DN & RA-UP	Bioset1 down and Bioset2 up	Neural progenital cells from iPSCs of SZ patients vs normal	synovial tissues from RA patients vs normal
STEAP3	55240	SCZ-DN & RA-UP	Bioset1 down and Bioset2 up	Neural progenital cells from iPSCs of SZ patients vs normal	synovial tissues from RA patients vs normal
STK17A	9263	SCZ-DN & RA-UP	Bioset1 down and Bioset2 up	Neural progenital cells from iPSCs of SZ patients vs normal	synovial tissues from RA patients vs normal
TPD52	7163	SCZ-DN & RA-UP	Bioset1 down and Bioset2 up	Neural progenital cells from iPSCs of SZ patients vs normal	synovial tissues from RA patients vs normal
UCP2	7351	SCZ-DN & RA-UP	Bioset1 down and Bioset2 up	Neural progenital cells from iPSCs of SZ patients vs normal	synovial tissues from RA patients vs normal
UNC5B	219699	SCZ-DN & RA-UP	Bioset1 down and Bioset2 up	Neural progenital cells from iPSCs of SZ patients vs normal	synovial tissues from RA patients vs normal
C1QTNF1	114897	SCZ-UP & RA-DOWN	Bioset1 up and Bioset2 down	Whole blood from SZ patients vs normal	synovial tissues from RA patients vs normal
OLFM1	10439	SCZ-UP & RA-DOWN	Bioset1 up and Bioset2 down	Whole blood from SZ patients vs normal	synovial tissues from RA patients vs normal
SLC7A8	23428	SCZ-UP & RA-DOWN	Bioset1 up and Bioset2 down	Whole blood from SZ patients vs normal	synovial tissues from RA patients vs normal
NEBL	10529	SCZ-UP & RA-DOWN	Bioset1 up and Bioset2 down	Whole blood from SZ patients vs normal	synovial tissues from RA patients vs normal
FBLN1	2192	SCZ-UP & RA-DOWN	Bioset1 up and Bioset2 down	Whole blood from SZ patients vs normal	synovial tissues from RA patients vs normal
TSPAN7	7102	SCZ-UP & RA-DOWN	Bioset1 up and Bioset2 down	Whole blood from SZ patients vs normal	synovial tissues from RA patients vs normal
PLCB1	23236	SCZ-UP & RA-DOWN	Bioset1 up and Bioset2 down	Whole blood from SZ patients vs normal	synovial tissues from RA patients vs normal
ALDH6A1	4329	SCZ-UP & RA-DOWN	Bioset1 up and Bioset2 down	Whole blood from SZ patients vs normal	synovial tissues from RA patients vs normal
ZFPM2	23414	SCZ-UP & RA-DOWN	Bioset1 up and Bioset2 down	Whole blood from SZ patients vs normal	synovial tissues from RA patients vs normal
ARMCX1	51309	SCZ-UP & RA-DOWN	Bioset1 up and Bioset2 down	Whole blood from SZ patients vs normal	synovial tissues from RA patients vs normal
MEIS2	4212	SCZ-UP & RA-DOWN	Bioset1 up and Bioset2 down	Whole blood from SZ patients vs normal	synovial tissues from RA patients vs normal
TACC2	10579	SCZ-UP & RA-DOWN	Bioset1 up and Bioset2 down	Whole blood from SZ patients vs normal	synovial tissues from RA patients vs normal
EPN2	22905	SCZ-UP & RA-DOWN	Bioset1 up and Bioset2 down	Whole blood from SZ patients vs normal	synovial tissues from RA patients vs normal
DDX3Y	8653	SCZ-UP & RA-DOWN	Bioset1 up and Bioset2 down	Whole blood from SZ patients vs normal	synovial tissues from RA patients vs normal
BMP4	652	SCZ-UP & RA-DOWN	Bioset1 up and Bioset2 down	Whole blood from SZ patients vs normal	synovial tissues from RA patients vs normal
NR4A3	8013	SCZ-UP & RA-DOWN	Bioset1 up and Bioset2 down	Whole blood from SZ patients vs normal	synovial tissues from RA patients vs normal
DUSP10	11221	SCZ-UP & RA-DOWN	Bioset1 up and Bioset2 down	Whole blood from SZ patients vs normal	synovial tissues from RA patients vs normal
SLC6A3	6531	SCZ-UP & RA-DOWN	Bioset1 up and Bioset2 down	Whole blood from SZ patients vs normal	synovial tissues from RA patients vs normal
HIGD1A	25994	SCZ-UP & RA-DOWN	Bioset1 up and Bioset2 down	Whole blood from SZ patients vs normal	synovial tissues from RA patients vs normal
PPP3CA	5530	SCZ-UP & RA-DOWN	Bioset1 up and Bioset2 down	Whole blood from SZ patients vs normal	synovial tissues from RA patients vs normal
ZNF12	7559	SCZ-UP & RA-DOWN	Bioset1 up and Bioset2 down	Whole blood from SZ patients vs normal	synovial tissues from RA patients vs normal
RORA	6095	SCZ-UP & RA-DOWN	Bioset1 up and Bioset2 down	Whole blood from SZ patients vs normal	synovial tissues from RA patients vs normal
ALDH1A2	8854	SCZ-UP & RA-DOWN	Bioset1 up and Bioset2 down	Whole blood from SZ patients vs normal	synovial tissues from RA patients vs normal
SYN2	6854	SCZ-UP & RA-DOWN	Bioset1 up and Bioset2 down	Whole blood from SZ patients vs normal	synovial tissues from RA patients vs normal
DPP4	1803	SCZ-UP & RA-DOWN	Bioset1 up and Bioset2 down	Whole blood from SZ patients vs normal	synovial tissues from RA patients vs normal
KCNJ15	3772	SCZ-UP & RA-DOWN	Bioset1 up and Bioset2 down	Whole blood from SZ patients vs normal	synovial tissues from RA patients vs normal
POLR2M	81488	SCZ-UP & RA-DOWN	Bioset1 up and Bioset2 down	Whole blood from SZ patients vs normal	synovial tissues from RA patients vs normal
NEDD9	4739	SCZ-UP & RA-DOWN	Bioset1 up and Bioset2 down	Whole blood from SZ patients vs normal	synovial tissues from RA patients vs normal
CAST	831	SCZ-UP & RA-DOWN	Bioset1 up and Bioset2 down	Whole blood from SZ patients vs normal	synovial tissues from RA patients vs normal
ZFP36L1	677	SCZ-UP & RA-DOWN	Bioset1 up and Bioset2 down	Whole blood from SZ patients vs normal	synovial tissues from RA patients vs normal
PEX6	5190	SCZ-UP & RA-DOWN	Bioset1 up and Bioset2 down	Whole blood from SZ patients vs normal	synovial tissues from RA patients vs normal
SRP72	6731	SCZ-UP & RA-DOWN	Bioset1 up and Bioset2 down	Whole blood from SZ patients vs normal	synovial tissues from RA patients vs normal
TRAK2	66008	SCZ-UP & RA-DOWN	Bioset1 up and Bioset2 down	Whole blood from SZ patients vs normal	synovial tissues from RA patients vs normal
AKAP12	9590	SCZ-UP & RA-DOWN	Bioset1 up and Bioset2 down	Whole blood from SZ patients vs normal	synovial tissues from RA patients vs normal
EIF3A	8661	SCZ-UP & RA-DOWN	Bioset1 up and Bioset2 down	Whole blood from SZ patients vs normal	synovial tissues from RA patients vs normal
NCOA1	8648	SCZ-UP & RA-DOWN	Bioset1 up and Bioset2 down	Whole blood from SZ patients vs normal	synovial tissues from RA patients vs normal
THBD	7056	SCZ-UP & RA-DOWN	Bioset1 up and Bioset2 down	Whole blood from SZ patients vs normal	synovial tissues from RA patients vs normal
PPARG	5468	SCZ-UP & RA-DOWN	Bioset1 up and Bioset2 down	Whole blood from SZ patients vs normal	synovial tissues from RA patients vs normal
PARM1	25849	SCZ-UP & RA-DOWN	Bioset1 up and Bioset2 down	Whole blood from SZ patients vs normal	synovial tissues from RA patients vs normal
CNNM2	54805	SCZ-UP & RA-DOWN	Bioset1 up and Bioset2 down	Whole blood from SZ patients vs normal	synovial tissues from RA patients vs normal
UAP1	6675	SCZ-UP & RA-DOWN	Bioset1 up and Bioset2 down	Whole blood from SZ patients vs normal	synovial tissues from RA patients vs normal
MAN1A1	4121	SCZ-UP & RA-DOWN	Bioset1 up and Bioset2 down	Whole blood from SZ patients vs normal	synovial tissues from RA patients vs normal
RHOB	388	SCZ-UP & RA-DOWN	Bioset1 up and Bioset2 down	Whole blood from SZ patients vs normal	synovial tissues from RA patients vs normal
MCL1	4170	SCZ-UP & RA-DOWN	Bioset1 up and Bioset2 down	Whole blood from SZ patients vs normal	synovial tissues from RA patients vs normal
TOP1	7150	SCZ-UP & RA-DOWN	Bioset1 up and Bioset2 down	Whole blood from SZ patients vs normal	synovial tissues from RA patients vs normal
TIPARP	25976	SCZ-UP & RA-DOWN	Bioset1 up and Bioset2 down	Whole blood from SZ patients vs normal	synovial tissues from RA patients vs normal
MAFF	23764	SCZ-UP & RA-DOWN	Bioset1 up and Bioset2 down	Whole blood from SZ patients vs normal	synovial tissues from RA patients vs normal
SPAG9	9043	SCZ-UP & RA-DOWN	Bioset1 up and Bioset2 down	Whole blood from SZ patients vs normal	synovial tissues from RA patients vs normal
KDSR	2531	SCZ-UP & RA-DOWN	Bioset1 up and Bioset2 down	Whole blood from SZ patients vs normal	synovial tissues from RA patients vs normal
TMX4	56255	SCZ-UP & RA-DOWN	Bioset1 up and Bioset2 down	Whole blood from SZ patients vs normal	synovial tissues from RA patients vs normal
TRIB1	10221	SCZ-UP & RA-DOWN	Bioset1 up and Bioset2 down	Whole blood from SZ patients vs normal	synovial tissues from RA patients vs normal
ZBTB16	7704	SCZ-UP & RA-DOWN	Bioset1 up and Bioset2 down	cerebellum of SZ patients vs normal	synovial tissues from RA patients vs normal
FKBP5	2289	SCZ-UP & RA-DOWN	Bioset1 up and Bioset2 down	cerebellum of SZ patients vs normal	synovial tissues from RA patients vs normal
MT1X	4501	SCZ-UP & RA-DOWN	Bioset1 up and Bioset2 down	cerebellum of SZ patients vs normal	synovial tissues from RA patients vs normal
SDC4	6385	SCZ-UP & RA-DOWN	Bioset1 up and Bioset2 down	cerebellum of SZ patients vs normal	synovial tissues from RA patients vs normal
SEPT11	55752	SCZ-UP & RA-DOWN	Bioset1 up and Bioset2 down	Neurons from iPSCs of SZ patients vs normal	synovial tissues from RA patients vs normal
AGTR1	185	SCZ-UP & RA-DOWN	Bioset1 up and Bioset2 down	Neurons from iPSCs of SZ patients vs normal	synovial tissues from RA patients vs normal
ANGPT1	284	SCZ-UP & RA-DOWN	Bioset1 up and Bioset2 down	Neurons from iPSCs of SZ patients vs normal	synovial tissues from RA patients vs normal
ARHGAP29	9411	SCZ-UP & RA-DOWN	Bioset1 up and Bioset2 down	Neurons from iPSCs of SZ patients vs normal	synovial tissues from RA patients vs normal
ARL4A	10124	SCZ-UP & RA-DOWN	Bioset1 up and Bioset2 down	Neurons from iPSCs of SZ patients vs normal	synovial tissues from RA patients vs normal
ASS1	445	SCZ-UP & RA-DOWN	Bioset1 up and Bioset2 down	Neurons from iPSCs of SZ patients vs normal	synovial tissues from RA patients vs normal
ATF3	467	SCZ-UP & RA-DOWN	Bioset1 up and Bioset2 down	Neurons from iPSCs of SZ patients vs normal	synovial tissues from RA patients vs normal
AUTS2	26053	SCZ-UP & RA-DOWN	Bioset1 up and Bioset2 down	Neurons from iPSCs of SZ patients vs normal	synovial tissues from RA patients vs normal
BZW2	28969	SCZ-UP & RA-DOWN	Bioset1 up and Bioset2 down	Neurons from iPSCs of SZ patients vs normal	synovial tissues from RA patients vs normal
CDC42EP3	10602	SCZ-UP & RA-DOWN	Bioset1 up and Bioset2 down	Neurons from iPSCs of SZ patients vs normal	synovial tissues from RA patients vs normal
CHMP1B	57132	SCZ-UP & RA-DOWN	Bioset1 up and Bioset2 down	Neurons from iPSCs of SZ patients vs normal	synovial tissues from RA patients vs normal
CRTC3	64784	SCZ-UP & RA-DOWN	Bioset1 up and Bioset2 down	Neurons from iPSCs of SZ patients vs normal	synovial tissues from RA patients vs normal
DUSP1	1843	SCZ-UP & RA-DOWN	Bioset1 up and Bioset2 down	Neurons from iPSCs of SZ patients vs normal	synovial tissues from RA patients vs normal
DUSP4	1846	SCZ-UP & RA-DOWN	Bioset1 up and Bioset2 down	Neurons from iPSCs of SZ patients vs normal	synovial tissues from RA patients vs normal
EBF2	64641	SCZ-UP & RA-DOWN	Bioset1 up and Bioset2 down	Neurons from iPSCs of SZ patients vs normal	synovial tissues from RA patients vs normal
EFNA5	1946	SCZ-UP & RA-DOWN	Bioset1 up and Bioset2 down	Neurons from iPSCs of SZ patients vs normal	synovial tissues from RA patients vs normal
EIF4B	1975	SCZ-UP & RA-DOWN	Bioset1 up and Bioset2 down	Neurons from iPSCs of SZ patients vs normal	synovial tissues from RA patients vs normal
FAM46A	55603	SCZ-UP & RA-DOWN	Bioset1 up and Bioset2 down	Neurons from iPSCs of SZ patients vs normal	synovial tissues from RA patients vs normal
FGFR1	2260	SCZ-UP & RA-DOWN	Bioset1 up and Bioset2 down	Neurons from iPSCs of SZ patients vs normal	synovial tissues from RA patients vs normal
FOXN3	1112	SCZ-UP & RA-DOWN	Bioset1 up and Bioset2 down	Neurons from iPSCs of SZ patients vs normal	synovial tissues from RA patients vs normal
GAL	51083	SCZ-UP & RA-DOWN	Bioset1 up and Bioset2 down	Neurons from iPSCs of SZ patients vs normal	synovial tissues from RA patients vs normal
GOLGB1	2804	SCZ-UP & RA-DOWN	Bioset1 up and Bioset2 down	Neurons from iPSCs of SZ patients vs normal	synovial tissues from RA patients vs normal
GRB10	2887	SCZ-UP & RA-DOWN	Bioset1 up and Bioset2 down	Neurons from iPSCs of SZ patients vs normal	synovial tissues from RA patients vs normal
GSPT1	2935	SCZ-UP & RA-DOWN	Bioset1 up and Bioset2 down	Neurons from iPSCs of SZ patients vs normal	synovial tissues from RA patients vs normal
HSPA1B	3304	SCZ-UP & RA-DOWN	Bioset1 up and Bioset2 down	Neurons from iPSCs of SZ patients vs normal	synovial tissues from RA patients vs normal
KLF6	1316	SCZ-UP & RA-DOWN	Bioset1 up and Bioset2 down	Neurons from iPSCs of SZ patients vs normal	synovial tissues from RA patients vs normal
KLF9	687	SCZ-UP & RA-DOWN	Bioset1 up and Bioset2 down	Neurons from iPSCs of SZ patients vs normal	synovial tissues from RA patients vs normal
KLHL29	114818	SCZ-UP & RA-DOWN	Bioset1 up and Bioset2 down	Neurons from iPSCs of SZ patients vs normal	synovial tissues from RA patients vs normal
MAPK6	5597	SCZ-UP & RA-DOWN	Bioset1 up and Bioset2 down	Neurons from iPSCs of SZ patients vs normal	synovial tissues from RA patients vs normal
MKNK2	2872	SCZ-UP & RA-DOWN	Bioset1 up and Bioset2 down	Neurons from iPSCs of SZ patients vs normal	synovial tissues from RA patients vs normal
MORF4L2	9643	SCZ-UP & RA-DOWN	Bioset1 up and Bioset2 down	Neurons from iPSCs of SZ patients vs normal	synovial tissues from RA patients vs normal
NAP1L1	4673	SCZ-UP & RA-DOWN	Bioset1 up and Bioset2 down	Neurons from iPSCs of SZ patients vs normal	synovial tissues from RA patients vs normal
NET1	10276	SCZ-UP & RA-DOWN	Bioset1 up and Bioset2 down	Neurons from iPSCs of SZ patients vs normal	synovial tissues from RA patients vs normal
NOX4	50507	SCZ-UP & RA-DOWN	Bioset1 up and Bioset2 down	Neurons from iPSCs of SZ patients vs normal	synovial tissues from RA patients vs normal
OXSR1	9943	SCZ-UP & RA-DOWN	Bioset1 up and Bioset2 down	Neurons from iPSCs of SZ patients vs normal	synovial tissues from RA patients vs normal
PHC2	1912	SCZ-UP & RA-DOWN	Bioset1 up and Bioset2 down	Neurons from iPSCs of SZ patients vs normal	synovial tissues from RA patients vs normal
PHLDA1	22822	SCZ-UP & RA-DOWN	Bioset1 up and Bioset2 down	Neurons from iPSCs of SZ patients vs normal	synovial tissues from RA patients vs normal
PIK3R3	8503	SCZ-UP & RA-DOWN	Bioset1 up and Bioset2 down	Neurons from iPSCs of SZ patients vs normal	synovial tissues from RA patients vs normal
PITRM1	10531	SCZ-UP & RA-DOWN	Bioset1 up and Bioset2 down	Neurons from iPSCs of SZ patients vs normal	synovial tissues from RA patients vs normal
RHOBTB3	22836	SCZ-UP & RA-DOWN	Bioset1 up and Bioset2 down	Neurons from iPSCs of SZ patients vs normal	synovial tissues from RA patients vs normal
RND3	390	SCZ-UP & RA-DOWN	Bioset1 up and Bioset2 down	Neurons from iPSCs of SZ patients vs normal	synovial tissues from RA patients vs normal
RPL4	6124	SCZ-UP & RA-DOWN	Bioset1 up and Bioset2 down	Neurons from iPSCs of SZ patients vs normal	synovial tissues from RA patients vs normal
RUNX1T1	862	SCZ-UP & RA-DOWN	Bioset1 up and Bioset2 down	Neurons from iPSCs of SZ patients vs normal	synovial tissues from RA patients vs normal
SETBP1	26040	SCZ-UP & RA-DOWN	Bioset1 up and Bioset2 down	Neurons from iPSCs of SZ patients vs normal	synovial tissues from RA patients vs normal
SH3BP5	9467	SCZ-UP & RA-DOWN	Bioset1 up and Bioset2 down	Neurons from iPSCs of SZ patients vs normal	synovial tissues from RA patients vs normal
SMC5	23137	SCZ-UP & RA-DOWN	Bioset1 up and Bioset2 down	Neurons from iPSCs of SZ patients vs normal	synovial tissues from RA patients vs normal
SRP72	6731	SCZ-UP & RA-DOWN	Bioset1 up and Bioset2 down	Neurons from iPSCs of SZ patients vs normal	synovial tissues from RA patients vs normal
STK24	8428	SCZ-UP & RA-DOWN	Bioset1 up and Bioset2 down	Neurons from iPSCs of SZ patients vs normal	synovial tissues from RA patients vs normal
SUPT6H	6830	SCZ-UP & RA-DOWN	Bioset1 up and Bioset2 down	Neurons from iPSCs of SZ patients vs normal	synovial tissues from RA patients vs normal
TLE1	7088	SCZ-UP & RA-DOWN	Bioset1 up and Bioset2 down	Neurons from iPSCs of SZ patients vs normal	synovial tissues from RA patients vs normal
TNFAIP3	7128	SCZ-UP & RA-DOWN	Bioset1 up and Bioset2 down	Neurons from iPSCs of SZ patients vs normal	synovial tissues from RA patients vs normal
TNFRSF11B	4982	SCZ-UP & RA-DOWN	Bioset1 up and Bioset2 down	Neurons from iPSCs of SZ patients vs normal	synovial tissues from RA patients vs normal
TOB2	10766	SCZ-UP & RA-DOWN	Bioset1 up and Bioset2 down	Neurons from iPSCs of SZ patients vs normal	synovial tissues from RA patients vs normal
TOX3	27324	SCZ-UP & RA-DOWN	Bioset1 up and Bioset2 down	Neurons from iPSCs of SZ patients vs normal	synovial tissues from RA patients vs normal
TRIB1	10221	SCZ-UP & RA-DOWN	Bioset1 up and Bioset2 down	Neurons from iPSCs of SZ patients vs normal	synovial tissues from RA patients vs normal
TSC22D2	9819	SCZ-UP & RA-DOWN	Bioset1 up and Bioset2 down	Neurons from iPSCs of SZ patients vs normal	synovial tissues from RA patients vs normal
ZFHX3	463	SCZ-UP & RA-DOWN	Bioset1 up and Bioset2 down	Neurons from iPSCs of SZ patients vs normal	synovial tissues from RA patients vs normal
ZIC1	7545	SCZ-UP & RA-DOWN	Bioset1 up and Bioset2 down	Neurons from iPSCs of SZ patients vs normal	synovial tissues from RA patients vs normal
ANK3	288	SCZ-UP & RA-DOWN	Bioset1 up and Bioset2 down	Neurons from iPSCs of SZ patients vs normal	synovial membranes of RA vs normal
ATF3	467	SCZ-UP & RA-DOWN	Bioset1 up and Bioset2 down	Neurons from iPSCs of SZ patients vs normal	synovial membranes of RA vs normal
CCNT1	904	SCZ-UP & RA-DOWN	Bioset1 up and Bioset2 down	Neurons from iPSCs of SZ patients vs normal	synovial membranes of RA vs normal
CSNK1G2	1455	SCZ-UP & RA-DOWN	Bioset1 up and Bioset2 down	Neurons from iPSCs of SZ patients vs normal	synovial membranes of RA vs normal
DUSP1	1843	SCZ-UP & RA-DOWN	Bioset1 up and Bioset2 down	Neurons from iPSCs of SZ patients vs normal	synovial membranes of RA vs normal
EBF2	64641	SCZ-UP & RA-DOWN	Bioset1 up and Bioset2 down	Neurons from iPSCs of SZ patients vs normal	synovial membranes of RA vs normal
EFNA5	1946	SCZ-UP & RA-DOWN	Bioset1 up and Bioset2 down	Neurons from iPSCs of SZ patients vs normal	synovial membranes of RA vs normal
FAM46A	55603	SCZ-UP & RA-DOWN	Bioset1 up and Bioset2 down	Neurons from iPSCs of SZ patients vs normal	synovial membranes of RA vs normal
FGFR1	2260	SCZ-UP & RA-DOWN	Bioset1 up and Bioset2 down	Neurons from iPSCs of SZ patients vs normal	synovial membranes of RA vs normal
FRMD4A	55691	SCZ-UP & RA-DOWN	Bioset1 up and Bioset2 down	Neurons from iPSCs of SZ patients vs normal	synovial membranes of RA vs normal
GAL	51083	SCZ-UP & RA-DOWN	Bioset1 up and Bioset2 down	Neurons from iPSCs of SZ patients vs normal	synovial membranes of RA vs normal
GRB10	2887	SCZ-UP & RA-DOWN	Bioset1 up and Bioset2 down	Neurons from iPSCs of SZ patients vs normal	synovial membranes of RA vs normal
HSPA1B	3304	SCZ-UP & RA-DOWN	Bioset1 up and Bioset2 down	Neurons from iPSCs of SZ patients vs normal	synovial membranes of RA vs normal
KLF6	1316	SCZ-UP & RA-DOWN	Bioset1 up and Bioset2 down	Neurons from iPSCs of SZ patients vs normal	synovial membranes of RA vs normal
KLF9	687	SCZ-UP & RA-DOWN	Bioset1 up and Bioset2 down	Neurons from iPSCs of SZ patients vs normal	synovial membranes of RA vs normal
MKNK2	2872	SCZ-UP & RA-DOWN	Bioset1 up and Bioset2 down	Neurons from iPSCs of SZ patients vs normal	synovial membranes of RA vs normal
NET1	10276	SCZ-UP & RA-DOWN	Bioset1 up and Bioset2 down	Neurons from iPSCs of SZ patients vs normal	synovial membranes of RA vs normal
PHLDA1	22822	SCZ-UP & RA-DOWN	Bioset1 up and Bioset2 down	Neurons from iPSCs of SZ patients vs normal	synovial membranes of RA vs normal
PITRM1	10531	SCZ-UP & RA-DOWN	Bioset1 up and Bioset2 down	Neurons from iPSCs of SZ patients vs normal	synovial membranes of RA vs normal
PLXNA2	5362	SCZ-UP & RA-DOWN	Bioset1 up and Bioset2 down	Neurons from iPSCs of SZ patients vs normal	synovial membranes of RA vs normal
RBFOX2	23543	SCZ-UP & RA-DOWN	Bioset1 up and Bioset2 down	Neurons from iPSCs of SZ patients vs normal	synovial membranes of RA vs normal
RHOBTB3	22836	SCZ-UP & RA-DOWN	Bioset1 up and Bioset2 down	Neurons from iPSCs of SZ patients vs normal	synovial membranes of RA vs normal
RND3	390	SCZ-UP & RA-DOWN	Bioset1 up and Bioset2 down	Neurons from iPSCs of SZ patients vs normal	synovial membranes of RA vs normal
RUNX1T1	862	SCZ-UP & RA-DOWN	Bioset1 up and Bioset2 down	Neurons from iPSCs of SZ patients vs normal	synovial membranes of RA vs normal
SECISBP2	79048	SCZ-UP & RA-DOWN	Bioset1 up and Bioset2 down	Neurons from iPSCs of SZ patients vs normal	synovial membranes of RA vs normal
SH3BP5	9467	SCZ-UP & RA-DOWN	Bioset1 up and Bioset2 down	Neurons from iPSCs of SZ patients vs normal	synovial membranes of RA vs normal
SRP72	6731	SCZ-UP & RA-DOWN	Bioset1 up and Bioset2 down	Neurons from iPSCs of SZ patients vs normal	synovial membranes of RA vs normal
TOB2	10766	SCZ-UP & RA-DOWN	Bioset1 up and Bioset2 down	Neurons from iPSCs of SZ patients vs normal	synovial membranes of RA vs normal
TOMM20	9804	SCZ-UP & RA-DOWN	Bioset1 up and Bioset2 down	Neurons from iPSCs of SZ patients vs normal	synovial membranes of RA vs normal
TRPS1	7227	SCZ-UP & RA-DOWN	Bioset1 up and Bioset2 down	Neurons from iPSCs of SZ patients vs normal	synovial membranes of RA vs normal
TSC22D2	9819	SCZ-UP & RA-DOWN	Bioset1 up and Bioset2 down	Neurons from iPSCs of SZ patients vs normal	synovial membranes of RA vs normal
ZBTB38	253461	SCZ-UP & RA-DOWN	Bioset1 up and Bioset2 down	Neurons from iPSCs of SZ patients vs normal	synovial membranes of RA vs normal
ABCA5	23461	SCZ-UP & RA-DOWN	Bioset1 up and Bioset2 down	Neural progenital cells from iPSCs of SZ patients vs normal	synovial tissues from RA patients vs normal
AGTR1	185	SCZ-UP & RA-DOWN	Bioset1 up and Bioset2 down	Neural progenital cells from iPSCs of SZ patients vs normal	synovial tissues from RA patients vs normal
AKAP1	8165	SCZ-UP & RA-DOWN	Bioset1 up and Bioset2 down	Neural progenital cells from iPSCs of SZ patients vs normal	synovial tissues from RA patients vs normal
ALDH1A2	8854	SCZ-UP & RA-DOWN	Bioset1 up and Bioset2 down	Neural progenital cells from iPSCs of SZ patients vs normal	synovial tissues from RA patients vs normal
ARHGAP29	9411	SCZ-UP & RA-DOWN	Bioset1 up and Bioset2 down	Neural progenital cells from iPSCs of SZ patients vs normal	synovial tissues from RA patients vs normal
ARHGAP6	395	SCZ-UP & RA-DOWN	Bioset1 up and Bioset2 down	Neural progenital cells from iPSCs of SZ patients vs normal	synovial tissues from RA patients vs normal
ARL4A	10124	SCZ-UP & RA-DOWN	Bioset1 up and Bioset2 down	Neural progenital cells from iPSCs of SZ patients vs normal	synovial tissues from RA patients vs normal
ATF3	467	SCZ-UP & RA-DOWN	Bioset1 up and Bioset2 down	Neural progenital cells from iPSCs of SZ patients vs normal	synovial tissues from RA patients vs normal
ATF4	468	SCZ-UP & RA-DOWN	Bioset1 up and Bioset2 down	Neural progenital cells from iPSCs of SZ patients vs normal	synovial tissues from RA patients vs normal
CAST	831	SCZ-UP & RA-DOWN	Bioset1 up and Bioset2 down	Neural progenital cells from iPSCs of SZ patients vs normal	synovial tissues from RA patients vs normal
CCNB1IP1	57820	SCZ-UP & RA-DOWN	Bioset1 up and Bioset2 down	Neural progenital cells from iPSCs of SZ patients vs normal	synovial tissues from RA patients vs normal
CILP	8483	SCZ-UP & RA-DOWN	Bioset1 up and Bioset2 down	Neural progenital cells from iPSCs of SZ patients vs normal	synovial tissues from RA patients vs normal
CP	1356	SCZ-UP & RA-DOWN	Bioset1 up and Bioset2 down	Neural progenital cells from iPSCs of SZ patients vs normal	synovial tissues from RA patients vs normal
CSDA	8531	SCZ-UP & RA-DOWN	Bioset1 up and Bioset2 down	Neural progenital cells from iPSCs of SZ patients vs normal	synovial tissues from RA patients vs normal
CXCR7	57007	SCZ-UP & RA-DOWN	Bioset1 up and Bioset2 down	Neural progenital cells from iPSCs of SZ patients vs normal	synovial tissues from RA patients vs normal
CYR61	3491	SCZ-UP & RA-DOWN	Bioset1 up and Bioset2 down	Neural progenital cells from iPSCs of SZ patients vs normal	synovial tissues from RA patients vs normal
DCN	1634	SCZ-UP & RA-DOWN	Bioset1 up and Bioset2 down	Neural progenital cells from iPSCs of SZ patients vs normal	synovial tissues from RA patients vs normal
DDX3Y	8653	SCZ-UP & RA-DOWN	Bioset1 up and Bioset2 down	Neural progenital cells from iPSCs of SZ patients vs normal	synovial tissues from RA patients vs normal
DIO3	1735	SCZ-UP & RA-DOWN	Bioset1 up and Bioset2 down	Neural progenital cells from iPSCs of SZ patients vs normal	synovial tissues from RA patients vs normal
DUSP4	1846	SCZ-UP & RA-DOWN	Bioset1 up and Bioset2 down	Neural progenital cells from iPSCs of SZ patients vs normal	synovial tissues from RA patients vs normal
EFEMP1	2202	SCZ-UP & RA-DOWN	Bioset1 up and Bioset2 down	Neural progenital cells from iPSCs of SZ patients vs normal	synovial tissues from RA patients vs normal
EFNB2	1948	SCZ-UP & RA-DOWN	Bioset1 up and Bioset2 down	Neural progenital cells from iPSCs of SZ patients vs normal	synovial tissues from RA patients vs normal
EGR1	1958	SCZ-UP & RA-DOWN	Bioset1 up and Bioset2 down	Neural progenital cells from iPSCs of SZ patients vs normal	synovial tissues from RA patients vs normal
EGR2	1959	SCZ-UP & RA-DOWN	Bioset1 up and Bioset2 down	Neural progenital cells from iPSCs of SZ patients vs normal	synovial tissues from RA patients vs normal
EPN2	22905	SCZ-UP & RA-DOWN	Bioset1 up and Bioset2 down	Neural progenital cells from iPSCs of SZ patients vs normal	synovial tissues from RA patients vs normal
ETS2	2114	SCZ-UP & RA-DOWN	Bioset1 up and Bioset2 down	Neural progenital cells from iPSCs of SZ patients vs normal	synovial tissues from RA patients vs normal
FAM13A	10144	SCZ-UP & RA-DOWN	Bioset1 up and Bioset2 down	Neural progenital cells from iPSCs of SZ patients vs normal	synovial tissues from RA patients vs normal
FKBP5	2289	SCZ-UP & RA-DOWN	Bioset1 up and Bioset2 down	Neural progenital cells from iPSCs of SZ patients vs normal	synovial tissues from RA patients vs normal
FOXO1	2308	SCZ-UP & RA-DOWN	Bioset1 up and Bioset2 down	Neural progenital cells from iPSCs of SZ patients vs normal	synovial tissues from RA patients vs normal
FST	10468	SCZ-UP & RA-DOWN	Bioset1 up and Bioset2 down	Neural progenital cells from iPSCs of SZ patients vs normal	synovial tissues from RA patients vs normal
FZD10	11211	SCZ-UP & RA-DOWN	Bioset1 up and Bioset2 down	Neural progenital cells from iPSCs of SZ patients vs normal	synovial tissues from RA patients vs normal
GAL	51083	SCZ-UP & RA-DOWN	Bioset1 up and Bioset2 down	Neural progenital cells from iPSCs of SZ patients vs normal	synovial tissues from RA patients vs normal
GAS1	2619	SCZ-UP & RA-DOWN	Bioset1 up and Bioset2 down	Neural progenital cells from iPSCs of SZ patients vs normal	synovial tissues from RA patients vs normal
GDF15	9518	SCZ-UP & RA-DOWN	Bioset1 up and Bioset2 down	Neural progenital cells from iPSCs of SZ patients vs normal	synovial tissues from RA patients vs normal
GULP1	51454	SCZ-UP & RA-DOWN	Bioset1 up and Bioset2 down	Neural progenital cells from iPSCs of SZ patients vs normal	synovial tissues from RA patients vs normal
GYPC	2995	SCZ-UP & RA-DOWN	Bioset1 up and Bioset2 down	Neural progenital cells from iPSCs of SZ patients vs normal	synovial tissues from RA patients vs normal
HSPA1B	3304	SCZ-UP & RA-DOWN	Bioset1 up and Bioset2 down	Neural progenital cells from iPSCs of SZ patients vs normal	synovial tissues from RA patients vs normal
IMPA2	3613	SCZ-UP & RA-DOWN	Bioset1 up and Bioset2 down	Neural progenital cells from iPSCs of SZ patients vs normal	synovial tissues from RA patients vs normal
ITGA5	3678	SCZ-UP & RA-DOWN	Bioset1 up and Bioset2 down	Neural progenital cells from iPSCs of SZ patients vs normal	synovial tissues from RA patients vs normal
KAZN	23254	SCZ-UP & RA-DOWN	Bioset1 up and Bioset2 down	Neural progenital cells from iPSCs of SZ patients vs normal	synovial tissues from RA patients vs normal
LGALSL	29094	SCZ-UP & RA-DOWN	Bioset1 up and Bioset2 down	Neural progenital cells from iPSCs of SZ patients vs normal	synovial tissues from RA patients vs normal
LMCD1	29995	SCZ-UP & RA-DOWN	Bioset1 up and Bioset2 down	Neural progenital cells from iPSCs of SZ patients vs normal	synovial tissues from RA patients vs normal
LPAR1	1902	SCZ-UP & RA-DOWN	Bioset1 up and Bioset2 down	Neural progenital cells from iPSCs of SZ patients vs normal	synovial tissues from RA patients vs normal
LPL	4023	SCZ-UP & RA-DOWN	Bioset1 up and Bioset2 down	Neural progenital cells from iPSCs of SZ patients vs normal	synovial tissues from RA patients vs normal
LPP	4026	SCZ-UP & RA-DOWN	Bioset1 up and Bioset2 down	Neural progenital cells from iPSCs of SZ patients vs normal	synovial tissues from RA patients vs normal
MAN1A1	4121	SCZ-UP & RA-DOWN	Bioset1 up and Bioset2 down	Neural progenital cells from iPSCs of SZ patients vs normal	synovial tissues from RA patients vs normal
MEG3	55384	SCZ-UP & RA-DOWN	Bioset1 up and Bioset2 down	Neural progenital cells from iPSCs of SZ patients vs normal	synovial tissues from RA patients vs normal
MKNK2	2872	SCZ-UP & RA-DOWN	Bioset1 up and Bioset2 down	Neural progenital cells from iPSCs of SZ patients vs normal	synovial tissues from RA patients vs normal
MOB3B	79817	SCZ-UP & RA-DOWN	Bioset1 up and Bioset2 down	Neural progenital cells from iPSCs of SZ patients vs normal	synovial tissues from RA patients vs normal
MTHFD2	10797	SCZ-UP & RA-DOWN	Bioset1 up and Bioset2 down	Neural progenital cells from iPSCs of SZ patients vs normal	synovial tissues from RA patients vs normal
MYL9	10398	SCZ-UP & RA-DOWN	Bioset1 up and Bioset2 down	Neural progenital cells from iPSCs of SZ patients vs normal	synovial tissues from RA patients vs normal
NDRG1	10397	SCZ-UP & RA-DOWN	Bioset1 up and Bioset2 down	Neural progenital cells from iPSCs of SZ patients vs normal	synovial tissues from RA patients vs normal
NFKBIA	4792	SCZ-UP & RA-DOWN	Bioset1 up and Bioset2 down	Neural progenital cells from iPSCs of SZ patients vs normal	synovial tissues from RA patients vs normal
NID1	4811	SCZ-UP & RA-DOWN	Bioset1 up and Bioset2 down	Neural progenital cells from iPSCs of SZ patients vs normal	synovial tissues from RA patients vs normal
NQO1	1728	SCZ-UP & RA-DOWN	Bioset1 up and Bioset2 down	Neural progenital cells from iPSCs of SZ patients vs normal	synovial tissues from RA patients vs normal
PCSK6	5046	SCZ-UP & RA-DOWN	Bioset1 up and Bioset2 down	Neural progenital cells from iPSCs of SZ patients vs normal	synovial tissues from RA patients vs normal
PDE4B	5142	SCZ-UP & RA-DOWN	Bioset1 up and Bioset2 down	Neural progenital cells from iPSCs of SZ patients vs normal	synovial tissues from RA patients vs normal
PDGFD	80310	SCZ-UP & RA-DOWN	Bioset1 up and Bioset2 down	Neural progenital cells from iPSCs of SZ patients vs normal	synovial tissues from RA patients vs normal
PDK4	5166	SCZ-UP & RA-DOWN	Bioset1 up and Bioset2 down	Neural progenital cells from iPSCs of SZ patients vs normal	synovial tissues from RA patients vs normal
PLAGL1	5325	SCZ-UP & RA-DOWN	Bioset1 up and Bioset2 down	Neural progenital cells from iPSCs of SZ patients vs normal	synovial tissues from RA patients vs normal
PLK3	1263	SCZ-UP & RA-DOWN	Bioset1 up and Bioset2 down	Neural progenital cells from iPSCs of SZ patients vs normal	synovial tissues from RA patients vs normal
PMAIP1	5366	SCZ-UP & RA-DOWN	Bioset1 up and Bioset2 down	Neural progenital cells from iPSCs of SZ patients vs normal	synovial tissues from RA patients vs normal
PTX3	5806	SCZ-UP & RA-DOWN	Bioset1 up and Bioset2 down	Neural progenital cells from iPSCs of SZ patients vs normal	synovial tissues from RA patients vs normal
RAPGEFL1	51195	SCZ-UP & RA-DOWN	Bioset1 up and Bioset2 down	Neural progenital cells from iPSCs of SZ patients vs normal	synovial tissues from RA patients vs normal
RBMS1	5937	SCZ-UP & RA-DOWN	Bioset1 up and Bioset2 down	Neural progenital cells from iPSCs of SZ patients vs normal	synovial tissues from RA patients vs normal
RGPD5	84220	SCZ-UP & RA-DOWN	Bioset1 up and Bioset2 down	Neural progenital cells from iPSCs of SZ patients vs normal	synovial tissues from RA patients vs normal
RPL10	6134	SCZ-UP & RA-DOWN	Bioset1 up and Bioset2 down	Neural progenital cells from iPSCs of SZ patients vs normal	synovial tissues from RA patients vs normal
RPS4Y1	6192	SCZ-UP & RA-DOWN	Bioset1 up and Bioset2 down	Neural progenital cells from iPSCs of SZ patients vs normal	synovial tissues from RA patients vs normal
SGCE	8910	SCZ-UP & RA-DOWN	Bioset1 up and Bioset2 down	Neural progenital cells from iPSCs of SZ patients vs normal	synovial tissues from RA patients vs normal
SLC43A3	29015	SCZ-UP & RA-DOWN	Bioset1 up and Bioset2 down	Neural progenital cells from iPSCs of SZ patients vs normal	synovial tissues from RA patients vs normal
SLC6A16	28968	SCZ-UP & RA-DOWN	Bioset1 up and Bioset2 down	Neural progenital cells from iPSCs of SZ patients vs normal	synovial tissues from RA patients vs normal
SOCS2	8835	SCZ-UP & RA-DOWN	Bioset1 up and Bioset2 down	Neural progenital cells from iPSCs of SZ patients vs normal	synovial tissues from RA patients vs normal
SPRY1	10252	SCZ-UP & RA-DOWN	Bioset1 up and Bioset2 down	Neural progenital cells from iPSCs of SZ patients vs normal	synovial tissues from RA patients vs normal
STAT6	6778	SCZ-UP & RA-DOWN	Bioset1 up and Bioset2 down	Neural progenital cells from iPSCs of SZ patients vs normal	synovial tissues from RA patients vs normal
STK3	6788	SCZ-UP & RA-DOWN	Bioset1 up and Bioset2 down	Neural progenital cells from iPSCs of SZ patients vs normal	synovial tissues from RA patients vs normal
SVEP1	79987	SCZ-UP & RA-DOWN	Bioset1 up and Bioset2 down	Neural progenital cells from iPSCs of SZ patients vs normal	synovial tissues from RA patients vs normal
TCF7L2	6934	SCZ-UP & RA-DOWN	Bioset1 up and Bioset2 down	Neural progenital cells from iPSCs of SZ patients vs normal	synovial tissues from RA patients vs normal
TENC1	23371	SCZ-UP & RA-DOWN	Bioset1 up and Bioset2 down	Neural progenital cells from iPSCs of SZ patients vs normal	synovial tissues from RA patients vs normal
TFPI	7035	SCZ-UP & RA-DOWN	Bioset1 up and Bioset2 down	Neural progenital cells from iPSCs of SZ patients vs normal	synovial tissues from RA patients vs normal
TMEM38B	55151	SCZ-UP & RA-DOWN	Bioset1 up and Bioset2 down	Neural progenital cells from iPSCs of SZ patients vs normal	synovial tissues from RA patients vs normal
TNFAIP3	7128	SCZ-UP & RA-DOWN	Bioset1 up and Bioset2 down	Neural progenital cells from iPSCs of SZ patients vs normal	synovial tissues from RA patients vs normal
TNFRSF10B	8795	SCZ-UP & RA-DOWN	Bioset1 up and Bioset2 down	Neural progenital cells from iPSCs of SZ patients vs normal	synovial tissues from RA patients vs normal
TPD52L1	7164	SCZ-UP & RA-DOWN	Bioset1 up and Bioset2 down	Neural progenital cells from iPSCs of SZ patients vs normal	synovial tissues from RA patients vs normal
VCL	7414	SCZ-UP & RA-DOWN	Bioset1 up and Bioset2 down	Neural progenital cells from iPSCs of SZ patients vs normal	synovial tissues from RA patients vs normal
ZFHX3	463	SCZ-UP & RA-DOWN	Bioset1 up and Bioset2 down	Neural progenital cells from iPSCs of SZ patients vs normal	synovial tissues from RA patients vs normal

## Sheet: RA-Compound-perturbagens
RA - Small molecule perturbagens
Inputs
Up geneset (196 features)
Down geneset (269 features)
Negatively correlated compounds are potentially "therapeutic" to RA
sum_id	pert_iname	pert_itime	pert_idose	mean_rankpt_2	mean_rankpt_4	mean_rankpt_6
BRD-K03406345	azacitidine	24 h|6 h	1 µM|10 µM|3 µM|500 nM	-99.946	-99.6372	-99.0495
BRD-K73261812	BRD-K73261812	24 h|6 h	10 µM	-99.7232	-99.5551	-98.6246
BRD-K77877933	Gene perturbagens (gene knock down)	24 h|6 h	10 µM	-99.8367	-99.553	-98.4925
BRD-K91370081	anisomycin	24 h|6 h	10 µM	-99.7751	-99.352	-99.0987
BRD-A78360835	cercosporin	24 h|6 h	10 µM	-99.376	-99.2354	-98.0171
BRD-K34363599	RJC-00245SC	24 h|6 h	10 µM	-99.8097	-99.2101	-94.7687
BRD-K33272502	DG-041	24 h|6 h	40 µM	-99.9084	-98.9653	-97.1027
BRD-K53932786	BRD-K53932786	24 h|6 h	10 µM	-99.9171	-98.9314	-96.9777
BRD-A67788537	salermide	24 h|6 h	100 µM	-99.9161	-98.9309	-97.6795
BRD-K16533489	I-606051	24 h|6 h	10 µM	-99.6764	-98.8365	-97.4221
BRD-K36055864	cycloheximide	24 h|6 h	1 µM|10 µM|3 µM|500 nM	-99.7184	-98.8136	-97.0368
BRD-K31706415	BRD-K31706415	24 h|6 h	10 µM	-99.4842	-98.8074	-97.6389
BRD-K15409150	penfluridol	24 h|6 h	10 µM|30 µM	-99.7209	-98.751	-91.2269
BRD-K01614657	BRD-K01614657	24 h|6 h	10 µM	-99.7061	-98.6505	-95.7012
BRD-K35960502	niclosamide	24 h|6 h	1 µM|10 µM|100 nM|3 µM|500 nM	-99.1872	-98.5125	-97.8247
BRD-K76907295	VU-0418947-2	24 h|6 h	10 µM	-99.6505	-98.5028	-96.7671
BRD-K06792661	narciclasine	24 h|6 h	1 nM|1 µM|10 nM|10 µM|100 nM|3 µM|500 nM	-99.1976	-98.4261	-97.2944
BRD-A62184259	cycloheximide	24 h|6 h	10 µM	-99.1795	-98.3957	-97.5225
BRD-K44432556	VU-0418946-1	24 h|6 h	10 µM	-99.4991	-98.3746	-97.9528
BRD-K99633092	BRD-K99633092	24 h|6 h	10 µM	-99.6774	-98.3132	-94.3444
BRD-K80431395	triciribine	24 h|6 h	1 µM|10 µM|3 µM|500 nM	-99.0521	-98.3007	-97.1617
BRD-K63606607	bufalin	24 h|6 h	10 µM	-99.1495	-98.2203	-95.9691
BRD-K55844427	BRD-K55844427	24 h|6 h	10 µM	-99.5511	-98.1794	-89.3716
BRD-K15616905	CCCP	24 h|6 h	10 µM	-99.0363	-98.1482	-93.6442
BRD-K92241597	tosedostat	24 h|6 h	1 µM|10 µM|3 µM|500 nM|80 µM	-98.6863	-98.132	-97.0272
BRD-A68930007	ouabain	24 h|6 h	10 µM	-98.55	-98.0989	-95.3478
BRD-K80348542	cephaeline	24 h|6 h	10 µM	-98.3546	-97.7017	-93.8366
BRD-K71935468	BRD-K71935468	24 h|6 h	10 µM	-99.5585	-97.6127	-92.7353
BRD-K23478508	digoxin	24 h|6 h	10 µM	-98.389	-97.5427	-95.2472
BRD-K74305673	IKK-2-inhibitor-V	24 h|6 h	10 µM|3 µM	-98.1846	-97.5351	-96.9351
BRD-K19295594	gossypol	24 h|6 h	10 µM|500 nM	-98.5885	-97.5266	-96.2936
BRD-K86761848	I-070759	24 h|6 h	10 µM	-98.775	-97.5123	-96.2049
BRD-K14821540	FCCP	24 h|6 h	1 µM|10 µM|3 µM|500 nM	-97.7587	-97.5094	-96.9167
BRD-K39503511	quiflapon	24 h|6 h	80 µM	-99.7164	-97.5045	-95.8666
BRD-K35708212	ouabain	24 h|6 h	1 µM|10 µM	-98.2307	-97.4727	-94.3829
BRD-A34806832	proscillaridin	24 h|6 h	10 µM|500 nM	-97.8774	-97.3174	-96.6718
BRD-A26002865	verrucarin-a	24 h|6 h	10 µM	-98.8193	-97.3153	-95.4207
BRD-A93236127	digitoxin	24 h|6 h	10 µM	-97.6843	-97.3082	-95.8856
BRD-K38477985	malonoben	24 h|6 h	10 µM|3 µM	-98.6167	-97.2298	-96.0664
BRD-A98283014	calmidazolium	24 h|6 h	10 µM	-99.0121	-97.156	-76.232
BRD-K40255344	tyrphostin-A9	24 h|6 h	10 µM|3 µM	-98.5004	-97.1536	-94.6689
BRD-K28120860	KM-03949SC	24 h|6 h	10 µM	-98.3795	-97.1268	-93.659
BRD-K78385490	BRD-K78385490	24 h|6 h	10 µM	-99.084	-97.0733	-95.4605
BRD-A45333398	periplocymarin	24 h|6 h	10 µM	-97.7958	-97.0213	-94.5789
BRD-K03109492	NSC-663284	24 h|6 h	10 µM|3 µM	-98.5174	-97.0077	-86.7495
BRD-K76703230	YM-155	24 h|6 h	500 nM	-98.869	-96.9891	-83.7514
BRD-K69097969	VU-0418939-2	24 h|6 h	10 µM	-97.6049	-96.896	-95.0435
BRD-A08003242	rhodomyrtoxin-b	24 h|6 h	10 µM	-98.7535	-96.8442	-93.9324
BRD-K05153001	BRD-K05153001	24 h|6 h	10 µM	-98.2746	-96.8194	-75.3691
BRD-K84595254	strophanthidin	24 h|6 h	1 µM|10 µM|5 µM	-97.6683	-96.7143	-93.0913
BRD-K76674262	homoharringtonine	24 h|6 h	1 nM|1 µM|10 nM|10 µM|100 nM|3 µM|500 nM	-98.5514	-96.6608	-95.2763
BRD-K64517075	heliomycin	24 h|6 h	10 µM	-97.8914	-96.6219	-93.4123
BRD-K74710236	VU-0410183-2	24 h|6 h	10 µM	-97.1237	-96.5793	-95.9697
BRD-K59469039	AG-879	24 h|6 h	10 µM|3 µM	-98.4992	-96.5613	-93.9183
BRD-K85660637	BRD-K85660637	24 h|6 h	10 µM	-97.7311	-96.4925	-666
BRD-A28970875	puromycin	24 h|6 h	10 µM	-98.3869	-96.4768	-94.4592
BRD-K43620258	CHEMBL-399379	24 h|6 h	10 µM|80 µM	-98.9455	-96.4464	-94.4215
BRD-A71459254	cymarin	24 h|6 h	10 µM	-96.7001	-96.4395	-95.5466
BRD-A34205397	suloctidil	24 h|6 h	10 µM	-97.8391	-96.4138	-76.3825
BRD-K01976263	emetine	24 h|6 h	1 nM|1 µM|10 nM|10 µM|100 nM|3 µM|500 nM	-98.3451	-96.3719	-94.9131
BRD-K15600710	obatoclax	24 h|6 h	10 µM	-98.2478	-96.3342	-93.9763
BRD-K94173926	I-505056	24 h|6 h	10 µM	-99.2836	-96.3204	-90.4617
BRD-K08448573	BRD-K08448573	24 h|6 h	10 µM	-97.5474	-96.2646	-94.4268
BRD-A80502530	cinobufagin	24 h|6 h	10 µM	-98.2594	-96.255	-92.9729
BRD-K36007650	puromycin	24 h|6 h	1 µM|10 µM|3 µM|500 nM	-98.8703	-96.2366	-94.6357
BRD-K03067624	emetine	24 h|6 h	10 µM|3 µM	-99.0139	-96.1602	-93.7654
BRD-K66792149	quinoclamine	24 h|6 h	1 µM|10 µM|3 µM|500 nM	-98.5974	-96.1057	-91.6135
BRD-A24643465	homoharringtonine	24 h|6 h	10 µM	-97.18	-96.0428	-94.7282
BRD-A94756469	digoxin	24 h|6 h	10 µM	-98.3867	-95.898	-94.0731
BRD-K95196255	BRD-K95196255	24 h|6 h	10 µM	-98.4972	-95.8753	-63.9169
BRD-A47829399	artesunate	24 h|6 h	10 nM|10 µM|3 µM	-99.0568	-95.8421	-94.1351
BRD-K39120595	bithionol	24 h|6 h	10 µM	-98.9403	-95.7838	-93.7231
BRD-K94325918	kinetin-riboside	24 h|6 h	1 µM|10 µM|3 µM	-96.4068	-95.7689	-94.7188
BRD-A38030642	cyclosporin-a	24 h|6 h	10 µM	-98.1852	-95.7673	-666
BRD-K10573841	tunicamycin	24 h|6 h	10 µM	-96.555	-95.7626	-94.9232
BRD-A42649439	triciribine	24 h|6 h	10 µM	-99.631	-95.668	-91.2305
BRD-K50841342	PAC-1	24 h|6 h	10 µM	-98.3157	-95.6439	-74.2177
BRD-A47816767	BRD-A47816767	24 h|6 h	10 µM	-96.4935	-95.6215	-72.5892
BRD-A48570745	ivermectin	24 h|6 h	10 µM	-96.8006	-95.4476	-92.9994
BRD-K20109053	BRD-K20109053	24 h	10 µM|5 µM	-97.5851	-95.305	-666
BRD-K95901403	XL-147	24 h|6 h	10 µM	-96.795	-95.286	-90.4816
BRD-K73610817	BRD-K73610817	24 h|6 h	10 µM	-96.7899	-95.2657	-66.5263
BRD-K19499941	BRD-K19499941	24 h|6 h	10 µM	-97.8023	-95.2088	-89.48
BRD-A75144621	digoxin	24 h|6 h	10 µM	-97.2325	-95.1759	-88.1547
BRD-K37940862	BRD-K37940862	24 h|6 h	10 µM	-97.3622	-95.0944	-73.4935
BRD-K91145395	prostratin	24 h|6 h	10 µM	-96.4991	-95.0714	-93.0944
BRD-A58564983	selamectin	24 h|6 h	10 µM	-97.987	-94.7561	-90.9789
BRD-K73395020	SA-1478088	24 h|6 h	1 µM|10 µM|3 µM	-97.1593	-94.7471	-90.5661
BRD-A50737080	CGK-733	24 h|6 h	10 µM|3 µM	-96.0166	-94.7375	-93.6377
BRD-A26199074	calmidazolium	24 h|6 h	10 µM	-96.7231	-94.7149	-78.542
BRD-K89093471	VU-0418934-2	24 h|6 h	10 µM	-99.1572	-94.6725	-86.4583
BRD-K03816923	rottlerin	24 h|6 h	10 µM	-95.5517	-94.6353	-93.1065
BRD-K80622725	STK-397047	24 h|6 h	10 µM	-96.9792	-94.6302	-75.154
BRD-K28360340	TW-37	24 h|6 h	10 µM	-96.8729	-94.477	-91.0875
BRD-K65955264	BRD-K65955264	24 h|6 h	10 µM	-96.7027	-94.3514	-91.0655
BRD-K64642496	KO-143	24 h|6 h	40 µM	-97.5411	-94.1618	-86.8812
BRD-K21806131	tegaserod	24 h|6 h	10 µM	-99.9626	-94.1508	-75.7318
BRD-K60870698	BRD-K60870698	24 h|6 h	10 µM	-96.8621	-94.104	-92.4053
BRD-K62459624	BRD-K62459624	24 h|6 h	10 µM	-95.7395	-94.0623	-85.1276
BRD-K63770300	BRD-K63770300	24 h|6 h	10 µM	-97.9986	-94.0521	-72.4758
BRD-K68313733	BRD-K68313733	24 h|6 h	10 µM	-98.1025	-94.0519	-76.7023
BRD-K18518344	digitoxigenin	24 h|6 h	10 µM	-96.9766	-93.9373	-89.9898
BRD-A62809825	thapsigargin	24 h|6 h	10 µM	-98.267	-93.8835	-76.1167
BRD-K41925105	BRD-K41925105	24 h|6 h	10 µM	-94.4606	-93.8576	-87.0806
BRD-K04853698	LDN-193189	24 h|6 h	10 µM|100 nM	-97.5165	-93.8425	-76.5253
BRD-K86574132	BRD-K86574132	24 h|6 h	10 µM|50 µM	-96.5301	-93.8344	-91.4403
BRD-K84421793	BRD-K84421793	24 h|6 h	10 µM	-95.2741	-93.7854	-90.7754
BRD-K69023402	thapsigargin	24 h|6 h	1 µM|10 µM|500 nM	-98.6872	-93.74	-666
BRD-A17065207	brefeldin-a	24 h|6 h	10 µM	-96.4349	-93.7251	-91.3987
BRD-A31107743	brefeldin-a	24 h|6 h	100 nM	-98.0727	-93.6325	-87.0136
BRD-M86331534	pyrvinium-pamoate	24 h|6 h	1 µM|10 µM|3 µM|500 nM	-96.214	-93.6279	-76.5898
BRD-K32501161	vanoxerine	24 h|6 h	10 µM	-97.7007	-93.582	-88.5571
BRD-K41652870	BRD-K41652870	24 h|6 h	10 µM	-98.4837	-93.3916	-74.4516
BRD-A25687296	emetine	24 h|6 h	10 µM	-96.3219	-93.3851	-91.7456
BRD-A63998256	helveticoside	24 h|6 h	10 µM	-94.5698	-93.3623	-90.4259
BRD-K77547920	BRD-K77547920	24 h|6 h	10 µM	-96.689	-93.2267	-91.1777
BRD-K89930444	AG-592	24 h|6 h	10 µM	-97.4792	-93.2138	-89.1961
BRD-K80786583	BRD-K80786583	24 h|6 h	10 µM	-99.3379	-93.1829	-86.7669
BRD-U86922168	QL-XII-47	24 h|6 h	10 µM	-95.4055	-93.0874	-90.0795
BRD-K68185022	ursolic-acid	24 h|6 h	10 µM|3 µM|70 µM	-95.0379	-93.0397	-72.7667
BRD-K28907958	CD-437	24 h|6 h	1 µM|10 nM|10 µM|100 nM|3 µM|500 nM	-99.3914	-92.956	-86.5342
BRD-K83194053	BRD-K83194053	24 h|6 h	10 µM	-95.2795	-92.9505	-88.5312
BRD-K16798053	ST-4029573	24 h|6 h	10 µM	-97.4031	-92.8654	-71.1437
BRD-A49680073	cucurbitacin-i	24 h|6 h	10 µM|3 µM	-94.2342	-92.7902	-87.844
BRD-K78659596	MLN-2238	24 h|6 h	1 µM|10 µM|3 µM|500 nM	-96.1526	-92.5995	-88.5318
BRD-K61776140	BRD-K61776140	24 h|6 h	10 µM	-96.9917	-92.582	-75.39
BRD-A46747628	ouabain	24 h|6 h	10 µM	-95.8611	-92.5522	-90.1517
BRD-K70771662	BRD-K70771662	24 h|6 h	10 µM	-95.0411	-92.4399	-74.1112
BRD-K62169556	BRD-K62169556	24 h|6 h	10 µM	-96.6623	-92.3925	-85.6942
BRD-K81795824	BRD-K81795824	24 h|6 h	10 µM	-95.8362	-92.3812	-73.7213
BRD-K88677950	PD-198306	24 h|6 h	10 µM	-95.5122	-92.3648	-75.2566
BRD-K83289131	CAY-10618	24 h|6 h	10 µM	-96.5756	-92.2705	-88.3902
BRD-K19166598	BRD-K19166598	24 h|6 h	10 µM	-96.6249	-92.2086	-88.0121
BRD-K92317137	BRD-K92317137	24 h|6 h	1 nM|1 µM|10 nM|10 µM|3 µM|500 nM	-94.6132	-92.1596	-86.1558
BRD-K10705233	GW-405833	24 h|6 h	10 µM|40 µM	-94.7085	-92.1197	-84.3269
BRD-K60230970	MG-132	24 h|6 h	1 nM|1 µM|10 nM|10 µM|100 nM|3 µM|500 nM	-93.5705	-92.0024	-90.2707
BRD-K69852452	F-1566-0341	24 h|6 h	10 µM	-96.6337	-91.9763	-75.2064
BRD-K78062244	BRD-K78062244	24 h|6 h	10 µM	-96.9583	-91.9579	-85.4014
BRD-A11706664	triciribine	24 h|6 h	10 µM	-95.7505	-91.9521	-83.9133
BRD-A24021119	BRD-A24021119	24 h|6 h	10 µM	-93.9713	-91.8448	-72.8898
BRD-K32896438	BRD-K32896438	24 h|6 h	10 µM|3 µM	-94.5445	-91.7249	-72.5685
BRD-K88625236	nonoxynol-9	24 h|6 h	10 µM	-96.7038	-91.7019	-83.5427
BRD-A80775386	hyperforin	24 h|6 h	10 µM	-93.835	-91.5888	-88.8489
BRD-K76840893	RS-17053	24 h|6 h	10 µM	-92.946	-91.5505	-88.7281
BRD-A54632525	BRD-A54632525	24 h|6 h	10 µM	-97.7791	-91.5444	-74.7235
BRD-K24681473	YM-155	24 h|6 h	10 µM	-98.0687	-91.4846	-83.2834
BRD-K31912990	CGP-71683	24 h|6 h	10 µM	-96.643	-91.469	-84.5481
BRD-K94991378	BRD-K94991378	24 h|6 h	10 µM	-94.1402	-91.457	-75.1505
BRD-K28916077	BRD-K28916077	24 h|6 h	10 µM	-98.0305	-91.4272	-72.7036
BRD-K78513633	lonidamine	24 h|6 h	100 µM	-93.2823	-91.401	-74.9004
BRD-K19624190	BRD-K19624190	24 h|6 h	10 µM	-96.9172	-91.3488	-88.6948
BRD-K28296557	AKT-inhibitor-IV	24 h|6 h	1 nM|1 µM|10 nM|10 µM|100 nM|3 µM|500 nM	-96.3217	-91.2735	-74.8139
BRD-K15935639	z-leu3-VS	24 h|6 h	10 µM	-91.9594	-91.2735	-666
BRD-A39093044	K784-3187	24 h|6 h	10 µM|3 µM	-96.4099	-91.2589	-86.8049
BRD-K21773564	BRD-K21773564	24 h|6 h	10 µM	-95.6598	-91.2246	-79.8568
BRD-K05151076	ZK-164015	24 h|6 h	10 µM	-99.0242	-91.0882	-74.3632
BRD-U33728988	QL-X-138	24 h|6 h	10 µM	-95.0247	-91.082	-84.805
BRD-K08307026	BRD-K08307026	24 h|6 h	10 µM	-92.6667	-91.0167	-75.093
BRD-K23319301	BRD-K23319301	24 h	10 µM|5 µM	-93.2451	-90.891	-666
BRD-K08219523	5-nonyloxytryptamine	24 h|6 h	10 µM	-94.634	-90.8444	-72.544
BRD-K04534322	BRD-K04534322	24 h|6 h	10 µM	-95.5542	-90.7334	-83.9229
BRD-A82371568	clofarabine	24 h|6 h	10 µM	-99.2743	-90.7063	-60.4709
BRD-K25737009	CD-1530	24 h|6 h	1 µM|10 µM|3 µM|40 µM|500 nM	-97.6545	-90.6654	-72.0699
BRD-K73155123	BRD-K73155123	24 h|6 h	10 µM	-94.7769	-90.6335	-60.4223
BRD-K44732214	BRD-K44732214	24 h	10 µM|5 µM	-95.015	-90.5625	-666
BRD-K36087356	BRD-K36087356	24 h|6 h	10 µM	-97.1213	-90.4792	-64.0388
BRD-A18763547	BAX-channel-blocker	24 h|6 h	1 nM|1 µM|10 nM|10 µM|100 nM|3 µM|500 nM	-94.9912	-90.3526	-70.2224
BRD-K88510285	bortezomib	24 h|6 h	1 µM|10 nM|20 µM|5 µM|50 µM	-92.3808	-90.3287	-84.6864
BRD-K58214070	BRD-K58214070	24 h|6 h	10 µM	-92.5392	-90.2584	-83.0134
BRD-K74133369	oligomycin-a	24 h|6 h	10 µM	-91.6964	-90.1748	-86.531
BRD-K28934562	BRD-K28934562	24 h	10 µM|5 µM	-94.3021	-90.1363	-666
BRD-A15079084	phorbol-12-myristate-13-acetate	24 h|6 h	1 nM|1 µM|10 nM|10 µM|100 nM|3 µM|500 nM	-91.9436	-90.0325	-60.0217
BRD-K26304855	BRD-K26304855	24 h|6 h	10 µM	97.8335	90.0061	82.9354
BRD-K67578145	GDC-0879	24 h|6 h	1 µM|10 µM|100 nM|3 µM|500 nM	95.7856	90.0117	60.0078
BRD-K67298865	SB-431542	24 h|6 h	1 µM|10 µM	99.3671	90.0208	71.8281
BRD-A39052811	mosapride	24 h|6 h	10 µM	95.0463	90.0216	87.7773
BRD-K43290182	Ro-04-6790	24 h|6 h	10 µM	97.3791	90.076	68.9446
BRD-A48237631	mitomycin-c	24 h|6 h	10 µM	94.3577	90.2357	79.9606
BRD-K42687792	BRD-K42687792	24 h|6 h	10 µM	97.9367	90.3016	60.2011
BRD-K53561341	KIN001-220	24 h|6 h	1 µM|10 µM|100 nM	97.3417	90.4541	70.4174
BRD-K61829047	7b-cis	24 h|6 h	10 µM	93.1375	90.7291	85.1262
BRD-K13571841	pepstatin	24 h|6 h	10 µM	97.9059	90.7424	60.4949
BRD-K95785537	PP-2	24 h|6 h	10 µM	95.8727	90.8444	84.4241
BRD-K68407802	KIN001-055	24 h|6 h	1 µM|10 µM|100 nM|500 nM	98.1594	90.8776	-666
BRD-K92301463	16,16-dimethylprostaglandin-e2	24 h|6 h	10 µM	98.8241	90.9037	60.6025
BRD-K12244279	MEK1-2-inhibitor	24 h|6 h	10 µM	95.4361	90.9226	71.3982
BRD-A68631409	evodiamine	24 h|6 h	10 µM	97.3563	90.9376	71.3463
BRD-K33583600	isoliquiritigenin	24 h|6 h	10 µM	94.9134	91.0737	70.0412
BRD-K92981876	BRD-K92981876	24 h|6 h	10 µM	96.5826	91.1419	81.9651
BRD-K83694683	BRD-K83694683	24 h|6 h	0.04 µM|0.12 µM|0.37 µM|1.11 µM|10 µM|3 µM|3.33 µM|5 µM	94.4712	91.448	86.2566
BRD-K75081836	BRD-K75081836	24 h|6 h	10 µM	94.1992	91.8957	84.2482
BRD-K92158425	BRD-K92158425	24 h|6 h	10 µM	94.4928	91.9733	88.7766
BRD-K85493820	KM-00927	24 h|6 h	10 µM	94.534	92.1989	75.4914
BRD-A79465854	auranofin	24 h|6 h	1 nM|1 µM|10 nM|10 µM|100 nM|3 µM|500 nM	98.3412	92.3265	74.7506
BRD-K77681376	BRD-K77681376	24 h|6 h	10 µM	95.7587	92.3622	86.4972
BRD-U51951544	ZG-10	24 h|6 h	10 µM	95.0505	92.4974	89.2437
BRD-K23192422	lestaurtinib	24 h|6 h	1 µM|10 µM|3 µM|500 nM	96.1491	92.8284	87.1373
BRD-K15108141	gemcitabine	24 h|6 h	1 nM|1 µM|10 nM|10 µM|100 nM|3 µM|500 nM	96.9174	93.215	78.6568
BRD-K11853856	PJ-34	24 h|6 h	1 nM|1 µM|10 nM|10 µM|100 nM|3 µM	98.0815	93.2463	89.4984
BRD-A50454580	PD-0325901	24 h|6 h	10 µM	98.2627	93.2692	75.8874
BRD-K87947369	tozasertib	24 h|6 h	10 µM	97.5355	93.2766	81.479
BRD-K01896723	BRD-K01896723	24 h|6 h	10 µM	95.694	93.486	89.7388
BRD-K19540840	saracatinib	24 h|6 h	1 µM|10 µM|100 nM|500 nM	96.8489	93.6044	90.4966
BRD-K72238567	fludarabine	24 h|6 h	10 µM	96.6341	93.6063	88.4072
BRD-K42098891	protriptyline	24 h|6 h	10 µM	97.2833	93.612	74.3143
BRD-A60245366	AS-601245	24 h|6 h	1 µM|10 µM|100 nM|500 nM	95.5374	93.6125	89.6782
BRD-K83336168	MD-040	24 h|6 h	10 µM	97.6954	93.8396	87.1837
BRD-K15933101	ropinirole	24 h|6 h	10 µM	97.2038	93.9731	90.2699
BRD-A09539288	homatropine	24 h|6 h	10 µM	99.014	94.0114	-666
BRD-K19796430	erismodegib	24 h|6 h	10 µM	97.1598	94.0446	83.3855
BRD-K19227686	phenolphthalein	24 h|6 h	10 µM	95.8241	94.074	88.3807
BRD-K62810658	PD-98059	24 h|6 h	10 µM|20 µM|5 µM	95.9504	94.2314	86.194
BRD-K55191674	benzylpenicillin	24 h|6 h	10 µM	97.9228	94.4373	89.8067
BRD-K99545815	PF-562271	24 h|6 h	1 µM|10 µM|100 nM|500 nM	97.5761	94.4514	87.4289
BRD-K69650333	idarubicin	24 h|6 h	10 µM	96.7168	94.7868	77.4787
BRD-A47832959	BRD-A47832959	24 h|6 h	1 µM|10 µM	98.0371	94.896	-666
BRD-A85860691	chaetocin	24 h|6 h	1 nM|1 µM|10 nM|10 µM|100 nM|3 µM|500 nM	97.8869	95.0335	89.787
BRD-K74148702	curcumin	24 h|6 h	50 µM	98.1564	95.1609	92.6361
BRD-K57285282	JAS07-006	24 h|6 h	10 µM	97.7048	95.3178	78.01
BRD-A18497530	5-iodotubercidin	24 h|6 h	10 µM	97.2067	95.5335	93.7874
BRD-K41895714	AS-605240	24 h|6 h	1 µM|10 µM|100 nM	99.4889	95.58	91.5869
BRD-K90999434	BRD-K90999434	24 h|6 h	10 µM	98.8481	95.6274	75.301
BRD-K20285085	fostamatinib	24 h|6 h	1 µM|10 µM|100 nM	97.1776	95.6536	87.4799
BRD-K18787491	U-0126	24 h|6 h	10 µM|3 µM	97.4893	95.7023	76.6763
BRD-K38615104	A-443644	24 h|6 h	1 µM|10 µM|100 nM|500 nM	98.7687	96.0918	91.5443
BRD-M16762496	PIK-75	24 h|6 h	10 µM	98.7614	96.1388	92.9987
BRD-K35046132	BRD-K35046132	6 h	10 µM	99.8468	96.4654	-666
BRD-K32330832	VER-155008	24 h|6 h	10 µM	97.8105	96.7426	77.9084
BRD-A36630025	SN-38	24 h|6 h	1 nM|1 µM|10 nM|10 µM|100 nM|3 µM|500 nM	98.6618	96.8107	89.2442
BRD-U00779237	WZ-3105	24 h|6 h	10 µM	99.6355	96.876	94.1036
BRD-K87909389	alvocidib	24 h|6 h	1 nM|1 µM|10 nM|10 µM|100 nM|3 µM|500 nM	97.8789	97.0218	96.3994
BRD-A30437061	camptothecin	24 h|6 h	10 µM	97.9364	97.0585	90.2254
BRD-K67778494	BRD-K67778494	24 h|6 h	10 µM	99.2436	97.1148	89.9259
BRD-K21680192	mitoxantrone	24 h|6 h	1 nM|1 µM|10 nM|10 µM|100 nM|3 µM|5 µM|500 nM	98.9808	97.3641	94.1721
BRD-K94176593	TWS-119	24 h|6 h	1 µM|10 µM|100 nM|20 µM|5 µM|500 nM	99.4559	97.4069	92.2999
BRD-A71390734	idarubicin	24 h|6 h	1 nM|1 µM|10 nM|10 µM|100 nM|3 µM|500 nM	99.6003	97.6367	95.6484
BRD-K13390322	AT-7519	24 h|6 h	1 µM|10 µM|100 nM|500 nM	99.2685	97.7278	95.9911
BRD-K39484304	triptolide	24 h|6 h	10 µM	99.0677	97.8024	96.3496
BRD-A23770159	sirolimus	24 h|6 h	10 µM	99.4658	98.012	87.5647
BRD-K89732114	trifluoperazine	24 h|48 h|6 h	1 µM|10 µM|100 nM|20 µM|5 µM	99.0949	98.1189	67.3878
BRD-K81814927	BRD-K81814927	24 h|6 h	10 µM	98.9182	98.1431	94.9841
BRD-K92093830	doxorubicin	24 h|6 h	1 nM|1 µM|10 nM|10 µM|100 nM|3 µM|500 nM	99.0085	98.2807	94.9269
BRD-K85853281	BRD-K85853281	24 h|6 h	10 µM	98.9973	98.3802	97.2651
BRD-K57080016	selumetinib	24 h|6 h	1 µM|10 µM|100 nM|500 nM|80 µM	99.5075	98.5159	90.1971
BRD-K83794624	pirarubicin	24 h|6 h	10 µM	99.2298	98.5947	97.4272
BRD-A11702965	chromomycin-a3	24 h|6 h	10 µM	99.3469	98.6652	98.2151
BRD-K04548931	pidorubicine	24 h|6 h	10 µM	99.5401	98.7529	98.0601
BRD-A76941896	doxorubicin	24 h|6 h	10 µM	99.3461	98.8841	97.8299
BRD-A73909368	dactinomycin	24 h|6 h	10 µM	99.4368	98.9858	98.3883
BRD-K43389675	daunorubicin	24 h|6 h	1 µM|10 µM|3 µM|500 nM	99.5734	99.1365	98.8482
BRD-K11927976	ER-27319	24 h|6 h	10 µM	99.3668	99.1662	97.3704
BRD-A68009927	daunorubicin	24 h|6 h	1 nM|1 µM|10 nM|10 µM|100 nM|3 µM|500 nM	99.5492	99.1862	98.4001
BRD-A13122391	triptolide	24 h|6 h	1 µM|10 nM|10 µM|100 nM|3 µM|500 nM	99.8654	99.2318	98.3811
BRD-K70578146	dactinomycin	24 h|6 h	10 µM	99.5856	99.3562	98.7691
BRD-K17210248	daunorubicin	24 h|6 h	10 µM	99.909	99.8144	99.4612

## Sheet: SZ-Compound-Perturbagens
SZ - Small molecule perturbagens
Inputs
Up geneset (269 features)
Down geneset (196 features)
Negatively correlated compounds are potentially "therapeutic" to SZ
sum_id	pert_iname	pert_itime	pert_idose	mean_rankpt_2	mean_rankpt_4	mean_rankpt_6
BRD-K17210248	daunorubicin	24 h|6 h	10 µM	-99.909	-99.8144	-99.4612
BRD-K70578146	dactinomycin	24 h|6 h	10 µM	-99.5856	-99.3562	-98.7691
BRD-A13122391	triptolide	24 h|6 h	1 µM|10 nM|10 µM|100 nM|3 µM|500 nM	-99.8654	-99.2318	-98.3811
BRD-A68009927	daunorubicin	24 h|6 h	1 nM|1 µM|10 nM|10 µM|100 nM|3 µM|500 nM	-99.5492	-99.1862	-98.4001
BRD-K11927976	ER-27319	24 h|6 h	10 µM	-99.3668	-99.1662	-97.3703
BRD-K43389675	daunorubicin	24 h|6 h	1 µM|10 µM|3 µM|500 nM	-99.5734	-99.1364	-98.8482
BRD-A73909368	dactinomycin	24 h|6 h	10 µM	-99.4368	-98.9858	-98.3883
BRD-A76941896	doxorubicin	24 h|6 h	10 µM	-99.3462	-98.8841	-97.8299
BRD-K04548931	pidorubicine	24 h|6 h	10 µM	-99.5401	-98.7529	-98.0601
BRD-A11702965	chromomycin-a3	24 h|6 h	10 µM	-99.3469	-98.6652	-98.2151
BRD-K83794624	pirarubicin	24 h|6 h	10 µM	-99.2298	-98.5947	-97.4272
BRD-K57080016	selumetinib	24 h|6 h	1 µM|10 µM|100 nM|500 nM|80 µM	-99.5075	-98.5159	-90.1971
BRD-K85853281	BRD-K85853281	24 h|6 h	10 µM	-98.9973	-98.3802	-97.2651
BRD-K92093830	doxorubicin	24 h|6 h	1 nM|1 µM|10 nM|10 µM|100 nM|3 µM|500 nM	-99.0084	-98.2807	-94.9269
BRD-K81814927	BRD-K81814927	24 h|6 h	10 µM	-98.9182	-98.1431	-94.9841
BRD-K89732114	trifluoperazine	24 h|48 h|6 h	1 µM|10 µM|100 nM|20 µM|5 µM	-99.0949	-98.1189	-67.3878
BRD-A23770159	sirolimus	24 h|6 h	10 µM	-99.4658	-98.012	-87.5647
BRD-K39484304	triptolide	24 h|6 h	10 µM	-99.0677	-97.8024	-96.3496
BRD-K13390322	AT-7519	24 h|6 h	1 µM|10 µM|100 nM|500 nM	-99.2685	-97.7278	-95.9911
BRD-A71390734	idarubicin	24 h|6 h	1 nM|1 µM|10 nM|10 µM|100 nM|3 µM|500 nM	-99.6002	-97.6367	-95.6484
BRD-K94176593	TWS-119	24 h|6 h	1 µM|10 µM|100 nM|20 µM|5 µM|500 nM	-99.4559	-97.4069	-92.2999
BRD-K21680192	mitoxantrone	24 h|6 h	1 nM|1 µM|10 nM|10 µM|100 nM|3 µM|5 µM|500 nM	-98.9808	-97.3641	-94.1721
BRD-K67778494	BRD-K67778494	24 h|6 h	10 µM	-99.2436	-97.1148	-89.9259
BRD-A30437061	camptothecin	24 h|6 h	10 µM	-97.9364	-97.0585	-90.2254
BRD-K87909389	alvocidib	24 h|6 h	1 nM|1 µM|10 nM|10 µM|100 nM|3 µM|500 nM	-97.8789	-97.0218	-96.3994
BRD-U00779237	WZ-3105	24 h|6 h	10 µM	-99.6355	-96.876	-94.1036
BRD-A36630025	SN-38	24 h|6 h	1 nM|1 µM|10 nM|10 µM|100 nM|3 µM|500 nM	-98.6618	-96.8107	-89.2442
BRD-K32330832	VER-155008	24 h|6 h	10 µM	-97.8105	-96.7426	-77.9084
BRD-K35046132	BRD-K35046132	6 h	10 µM	-99.8468	-96.4654	-666
BRD-M16762496	PIK-75	24 h|6 h	10 µM	-98.7615	-96.1388	-92.9987
BRD-K38615104	A-443644	24 h|6 h	1 µM|10 µM|100 nM|500 nM	-98.7687	-96.0918	-91.5443
BRD-K18787491	U-0126	24 h|6 h	10 µM|3 µM	-97.4893	-95.7023	-76.6763
BRD-K20285085	fostamatinib	24 h|6 h	1 µM|10 µM|100 nM	-97.1776	-95.6536	-87.4799
BRD-K90999434	BRD-K90999434	24 h|6 h	10 µM	-98.8481	-95.6274	-75.301
BRD-K41895714	AS-605240	24 h|6 h	1 µM|10 µM|100 nM	-99.4889	-95.58	-91.5869
BRD-A18497530	5-iodotubercidin	24 h|6 h	10 µM	-97.2067	-95.5335	-93.7874
BRD-K57285282	JAS07-006	24 h|6 h	10 µM	-97.7048	-95.3178	-78.01
BRD-K74148702	curcumin	24 h|6 h	50 µM	-98.1564	-95.1609	-92.6361
BRD-A85860691	chaetocin	24 h|6 h	1 nM|1 µM|10 nM|10 µM|100 nM|3 µM|500 nM	-97.8869	-95.0335	-89.787
BRD-A47832959	BRD-A47832959	24 h|6 h	1 µM|10 µM	-98.0371	-94.896	-666
BRD-K69650333	idarubicin	24 h|6 h	10 µM	-96.7168	-94.7868	-77.4787
BRD-K99545815	PF-562271	24 h|6 h	1 µM|10 µM|100 nM|500 nM	-97.5761	-94.4514	-87.4289
BRD-K55191674	benzylpenicillin	24 h|6 h	10 µM	-97.9228	-94.4373	-89.8067
BRD-K62810658	PD-98059	24 h|6 h	10 µM|20 µM|5 µM	-95.9504	-94.2314	-86.194
BRD-K19227686	phenolphthalein	24 h|6 h	10 µM	-95.8241	-94.074	-88.3807
BRD-K19796430	erismodegib	24 h|6 h	10 µM	-97.1598	-94.0446	-83.3855
BRD-A09539288	homatropine	24 h|6 h	10 µM	-99.014	-94.0114	-666
BRD-K15933101	ropinirole	24 h|6 h	10 µM	-97.2038	-93.9731	-90.2699
BRD-K83336168	MD-040	24 h|6 h	10 µM	-97.6954	-93.8396	-87.1837
BRD-A60245366	AS-601245	24 h|6 h	1 µM|10 µM|100 nM|500 nM	-95.5374	-93.6125	-89.6782
BRD-K42098891	protriptyline	24 h|6 h	10 µM	-97.2833	-93.612	-74.3143
BRD-K72238567	fludarabine	24 h|6 h	10 µM	-96.6341	-93.6063	-88.4073
BRD-K19540840	saracatinib	24 h|6 h	1 µM|10 µM|100 nM|500 nM	-96.8489	-93.6044	-90.4966
BRD-K01896723	BRD-K01896723	24 h|6 h	10 µM	-95.694	-93.486	-89.7388
BRD-K87947369	tozasertib	24 h|6 h	10 µM	-97.5355	-93.2766	-81.479
BRD-A50454580	PD-0325901	24 h|6 h	10 µM	-98.2627	-93.2692	-75.8874
BRD-K11853856	PJ-34	24 h|6 h	1 nM|1 µM|10 nM|10 µM|100 nM|3 µM	-98.0815	-93.2463	-89.4984
BRD-K15108141	gemcitabine	24 h|6 h	1 nM|1 µM|10 nM|10 µM|100 nM|3 µM|500 nM	-96.9174	-93.215	-78.6568
BRD-K23192422	lestaurtinib	24 h|6 h	1 µM|10 µM|3 µM|500 nM	-96.1491	-92.8284	-87.1373
BRD-U51951544	ZG-10	24 h|6 h	10 µM	-95.0505	-92.4974	-89.2437
BRD-K77681376	BRD-K77681376	24 h|6 h	10 µM	-95.7587	-92.3622	-86.4972
BRD-A79465854	auranofin	24 h|6 h	1 nM|1 µM|10 nM|10 µM|100 nM|3 µM|500 nM	-98.3412	-92.3265	-74.7506
BRD-K85493820	KM-00927	24 h|6 h	10 µM	-94.534	-92.1989	-75.4914
BRD-K92158425	BRD-K92158425	24 h|6 h	10 µM	-94.4928	-91.9733	-88.7766
BRD-K75081836	BRD-K75081836	24 h|6 h	10 µM	-94.1992	-91.8957	-84.2482
BRD-K83694683	BRD-K83694683	24 h|6 h	0.04 µM|0.12 µM|0.37 µM|1.11 µM|10 µM|3 µM|3.33 µM|5 µM	-94.4712	-91.448	-86.2566
BRD-K92981876	BRD-K92981876	24 h|6 h	10 µM	-96.5826	-91.1419	-81.9651
BRD-K33583600	isoliquiritigenin	24 h|6 h	10 µM	-94.9134	-91.0737	-70.0412
BRD-A68631409	evodiamine	24 h|6 h	10 µM	-97.3563	-90.9376	-71.3463
BRD-K12244279	MEK1-2-inhibitor	24 h|6 h	10 µM	-95.4361	-90.9226	-71.3982
BRD-K92301463	16,16-dimethylprostaglandin-e2	24 h|6 h	10 µM	-98.8241	-90.9037	-60.6025
BRD-K68407802	KIN001-055	24 h|6 h	1 µM|10 µM|100 nM|500 nM	-98.1594	-90.8776	-666
BRD-K95785537	PP-2	24 h|6 h	10 µM	-95.8727	-90.8444	-84.4241
BRD-K13571841	pepstatin	24 h|6 h	10 µM	-97.9059	-90.7424	-60.4949
BRD-K61829047	7b-cis	24 h|6 h	10 µM	-93.1375	-90.7291	-85.1262
BRD-K53561341	KIN001-220	24 h|6 h	1 µM|10 µM|100 nM	-97.3417	-90.4541	-70.4174
BRD-K42687792	BRD-K42687792	24 h|6 h	10 µM	-97.9367	-90.3016	-60.2011
BRD-A48237631	mitomycin-c	24 h|6 h	10 µM	-94.3577	-90.2357	-79.9606
BRD-K43290182	Ro-04-6790	24 h|6 h	10 µM	-97.3791	-90.076	-68.9446
BRD-A39052811	mosapride	24 h|6 h	10 µM	-95.0463	-90.0216	-87.7773
BRD-K67298865	SB-431542	24 h|6 h	1 µM|10 µM	-99.3671	-90.0208	-71.8281
BRD-K67578145	GDC-0879	24 h|6 h	1 µM|10 µM|100 nM|3 µM|500 nM	-95.7856	-90.0117	-60.0078
BRD-K26304855	BRD-K26304855	24 h|6 h	10 µM	-97.8335	-90.0061	-82.9354
BRD-A15079084	phorbol-12-myristate-13-acetate	24 h|6 h	1 nM|1 µM|10 nM|10 µM|100 nM|3 µM|500 nM	91.9436	90.0326	60.0217
BRD-K28934562	BRD-K28934562	24 h	10 µM|5 µM	94.3021	90.1363	-666
BRD-K74133369	oligomycin-a	24 h|6 h	10 µM	91.6964	90.1748	86.531
BRD-K58214070	BRD-K58214070	24 h|6 h	10 µM	92.5392	90.2584	83.0134
BRD-K88510285	bortezomib	24 h|6 h	1 µM|10 nM|20 µM|5 µM|50 µM	92.3808	90.3287	84.6864
BRD-A18763547	BAX-channel-blocker	24 h|6 h	1 nM|1 µM|10 nM|10 µM|100 nM|3 µM|500 nM	94.9912	90.3526	70.2224
BRD-K36087356	BRD-K36087356	24 h|6 h	10 µM	97.1213	90.4792	64.0388
BRD-K44732214	BRD-K44732214	24 h	10 µM|5 µM	95.015	90.5625	-666
BRD-K73155123	BRD-K73155123	24 h|6 h	10 µM	94.7769	90.6335	60.4223
BRD-K25737009	CD-1530	24 h|6 h	1 µM|10 µM|3 µM|40 µM|500 nM	97.6545	90.6654	72.0699
BRD-A82371568	clofarabine	24 h|6 h	10 µM	99.2743	90.7063	60.4709
BRD-K04534322	BRD-K04534322	24 h|6 h	10 µM	95.5542	90.7334	83.9229
BRD-K08219523	5-nonyloxytryptamine	24 h|6 h	10 µM	94.6341	90.8444	72.544
BRD-K23319301	BRD-K23319301	24 h	10 µM|5 µM	93.2451	90.891	-666
BRD-K08307026	BRD-K08307026	24 h|6 h	10 µM	92.6667	91.0167	75.093
BRD-U33728988	QL-X-138	24 h|6 h	10 µM	95.0247	91.082	84.805
BRD-K05151076	ZK-164015	24 h|6 h	10 µM	99.0242	91.0882	74.3632
BRD-K21773564	BRD-K21773564	24 h|6 h	10 µM	95.6598	91.2246	79.8568
BRD-A39093044	K784-3187	24 h|6 h	10 µM|3 µM	96.4099	91.2589	86.8049
BRD-K15935639	z-leu3-VS	24 h|6 h	10 µM	91.9594	91.2735	-666
BRD-K28296557	AKT-inhibitor-IV	24 h|6 h	1 nM|1 µM|10 nM|10 µM|100 nM|3 µM|500 nM	96.3217	91.2735	74.8139
BRD-K19624190	BRD-K19624190	24 h|6 h	10 µM	96.9172	91.3488	88.6948
BRD-K78513633	lonidamine	24 h|6 h	100 µM	93.2823	91.401	74.9004
BRD-K28916077	BRD-K28916077	24 h|6 h	10 µM	98.0305	91.4272	72.7036
BRD-K94991378	BRD-K94991378	24 h|6 h	10 µM	94.1402	91.457	75.1504
BRD-K31912990	CGP-71683	24 h|6 h	10 µM	96.643	91.469	84.5481
BRD-K24681473	YM-155	24 h|6 h	10 µM	98.0687	91.4846	83.2834
BRD-A54632525	BRD-A54632525	24 h|6 h	10 µM	97.7791	91.5444	74.7235
BRD-K76840893	RS-17053	24 h|6 h	10 µM	92.946	91.5505	88.7281
BRD-A80775386	hyperforin	24 h|6 h	10 µM	93.835	91.5888	88.8489
BRD-K88625236	nonoxynol-9	24 h|6 h	10 µM	96.7038	91.7019	83.5427
BRD-K32896438	BRD-K32896438	24 h|6 h	10 µM|3 µM	94.5445	91.7249	72.5685
BRD-A24021119	BRD-A24021119	24 h|6 h	10 µM	93.9713	91.8448	72.8898
BRD-A11706664	triciribine	24 h|6 h	10 µM	95.7505	91.9521	83.9133
BRD-K78062244	BRD-K78062244	24 h|6 h	10 µM	96.9583	91.9579	85.4014
BRD-K69852452	F-1566-0341	24 h|6 h	10 µM	96.6337	91.9763	75.2064
BRD-K60230970	MG-132	24 h|6 h	1 nM|1 µM|10 nM|10 µM|100 nM|3 µM|500 nM	93.5705	92.0024	90.2707
BRD-K10705233	GW-405833	24 h|6 h	10 µM|40 µM	94.7085	92.1197	84.3269
BRD-K92317137	BRD-K92317137	24 h|6 h	1 nM|1 µM|10 nM|10 µM|3 µM|500 nM	94.6132	92.1596	86.1558
BRD-K19166598	BRD-K19166598	24 h|6 h	10 µM	96.6249	92.2086	88.012
BRD-K83289131	CAY-10618	24 h|6 h	10 µM	96.5756	92.2705	88.3902
BRD-K88677950	PD-198306	24 h|6 h	10 µM	95.5122	92.3648	75.2566
BRD-K81795824	BRD-K81795824	24 h|6 h	10 µM	95.8362	92.3812	73.7213
BRD-K62169556	BRD-K62169556	24 h|6 h	10 µM	96.6623	92.3925	85.6942
BRD-K70771662	BRD-K70771662	24 h|6 h	10 µM	95.0411	92.4399	74.1112
BRD-A46747628	ouabain	24 h|6 h	10 µM	95.8611	92.5522	90.1517
BRD-K61776140	BRD-K61776140	24 h|6 h	10 µM	96.9917	92.582	75.39
BRD-K78659596	MLN-2238	24 h|6 h	1 µM|10 µM|3 µM|500 nM	96.1526	92.5995	88.5318
BRD-A49680073	cucurbitacin-i	24 h|6 h	10 µM|3 µM	94.2342	92.7902	87.844
BRD-K16798053	ST-4029573	24 h|6 h	10 µM	97.4031	92.8654	71.1437
BRD-K83194053	BRD-K83194053	24 h|6 h	10 µM	95.2795	92.9505	88.5312
BRD-K28907958	CD-437	24 h|6 h	1 µM|10 nM|10 µM|100 nM|3 µM|500 nM	99.3914	92.956	86.5342
BRD-K68185022	ursolic-acid	24 h|6 h	10 µM|3 µM|70 µM	95.0379	93.0397	72.7667
BRD-U86922168	QL-XII-47	24 h|6 h	10 µM	95.4055	93.0874	90.0795
BRD-K80786583	BRD-K80786583	24 h|6 h	10 µM	99.3379	93.1829	86.7669
BRD-K89930444	AG-592	24 h|6 h	10 µM	97.4792	93.2138	89.1961
BRD-K77547920	BRD-K77547920	24 h|6 h	10 µM	96.689	93.2267	91.1777
BRD-A63998256	helveticoside	24 h|6 h	10 µM	94.5699	93.3623	90.4259
BRD-A25687296	emetine	24 h|6 h	10 µM	96.3219	93.3851	91.7456
BRD-K41652870	BRD-K41652870	24 h|6 h	10 µM	98.4837	93.3916	74.4516
BRD-K32501161	vanoxerine	24 h|6 h	10 µM	97.7007	93.582	88.5571
BRD-M86331534	pyrvinium-pamoate	24 h|6 h	1 µM|10 µM|3 µM|500 nM	96.214	93.6279	76.5898
BRD-A31107743	brefeldin-a	24 h|6 h	100 nM	98.0727	93.6325	87.0136
BRD-A17065207	brefeldin-a	24 h|6 h	10 µM	96.4349	93.7251	91.3987
BRD-K69023402	thapsigargin	24 h|6 h	1 µM|10 µM|500 nM	98.6872	93.74	-666
BRD-K84421793	BRD-K84421793	24 h|6 h	10 µM	95.2741	93.7854	90.7754
BRD-K86574132	BRD-K86574132	24 h|6 h	10 µM|50 µM	96.5301	93.8344	91.4403
BRD-K04853698	LDN-193189	24 h|6 h	10 µM|100 nM	97.5165	93.8425	76.5253
BRD-K41925105	BRD-K41925105	24 h|6 h	10 µM	94.4606	93.8576	87.0806
BRD-A62809825	thapsigargin	24 h|6 h	10 µM	98.267	93.8835	76.1167
BRD-K18518344	digitoxigenin	24 h|6 h	10 µM	96.9766	93.9373	89.9898
BRD-K68313733	BRD-K68313733	24 h|6 h	10 µM	98.1025	94.0519	76.7023
BRD-K63770300	BRD-K63770300	24 h|6 h	10 µM	97.9986	94.0521	72.4758
BRD-K62459624	BRD-K62459624	24 h|6 h	10 µM	95.7395	94.0623	85.1276
BRD-K60870698	BRD-K60870698	24 h|6 h	10 µM	96.8621	94.104	92.4053
BRD-K21806131	tegaserod	24 h|6 h	10 µM	99.9626	94.1508	75.7318
BRD-K64642496	KO-143	24 h|6 h	40 µM	97.5411	94.1619	86.8812
BRD-K65955264	BRD-K65955264	24 h|6 h	10 µM	96.7027	94.3514	91.0655
BRD-K28360340	TW-37	24 h|6 h	10 µM	96.8729	94.477	91.0875
BRD-K80622725	STK-397047	24 h|6 h	10 µM	96.9792	94.6302	75.154
BRD-K03816923	rottlerin	24 h|6 h	10 µM	95.5517	94.6353	93.1065
BRD-K89093471	VU-0418934-2	24 h|6 h	10 µM	99.1572	94.6725	86.4582
BRD-A26199074	calmidazolium	24 h|6 h	10 µM	96.7231	94.7149	78.542
BRD-A50737080	CGK-733	24 h|6 h	10 µM|3 µM	96.0166	94.7375	93.6377
BRD-K73395020	SA-1478088	24 h|6 h	1 µM|10 µM|3 µM	97.1593	94.7471	90.5661
BRD-A58564983	selamectin	24 h|6 h	10 µM	97.987	94.7561	90.9789
BRD-K91145395	prostratin	24 h|6 h	10 µM	96.4991	95.0714	93.0944
BRD-K37940862	BRD-K37940862	24 h|6 h	10 µM	97.3622	95.0944	73.4935
BRD-A75144621	digoxin	24 h|6 h	10 µM	97.2325	95.1759	88.1547
BRD-K19499941	BRD-K19499941	24 h|6 h	10 µM	97.8023	95.2088	89.48
BRD-K73610817	BRD-K73610817	24 h|6 h	10 µM	96.7899	95.2657	66.5263
BRD-K95901403	XL-147	24 h|6 h	10 µM	96.795	95.286	90.4816
BRD-K20109053	BRD-K20109053	24 h	10 µM|5 µM	97.5851	95.305	-666
BRD-A48570745	ivermectin	24 h|6 h	10 µM	96.8006	95.4476	92.9994
BRD-A47816767	BRD-A47816767	24 h|6 h	10 µM	96.4935	95.6215	72.5892
BRD-K50841342	PAC-1	24 h|6 h	10 µM	98.3157	95.6439	74.2177
BRD-A42649439	triciribine	24 h|6 h	10 µM	99.631	95.668	91.2305
BRD-K10573841	tunicamycin	24 h|6 h	10 µM	96.555	95.7626	94.9232
BRD-A38030642	cyclosporin-a	24 h|6 h	10 µM	98.1852	95.7673	-666
BRD-K94325918	kinetin-riboside	24 h|6 h	1 µM|10 µM|3 µM	96.4068	95.7689	94.7188
BRD-K39120595	bithionol	24 h|6 h	10 µM	98.9402	95.7838	93.7231
BRD-A47829399	artesunate	24 h|6 h	10 nM|10 µM|3 µM	99.0568	95.8421	94.1351
BRD-K95196255	BRD-K95196255	24 h|6 h	10 µM	98.4972	95.8753	63.9169
BRD-A94756469	digoxin	24 h|6 h	10 µM	98.3867	95.898	94.0731
BRD-A24643465	homoharringtonine	24 h|6 h	10 µM	97.18	96.0428	94.7282
BRD-K66792149	quinoclamine	24 h|6 h	1 µM|10 µM|3 µM|500 nM	98.5974	96.1057	91.6135
BRD-K03067624	emetine	24 h|6 h	10 µM|3 µM	99.0139	96.1602	93.7654
BRD-K36007650	puromycin	24 h|6 h	1 µM|10 µM|3 µM|500 nM	98.8703	96.2366	94.6357
BRD-A80502530	cinobufagin	24 h|6 h	10 µM	98.2594	96.255	92.9729
BRD-K08448573	BRD-K08448573	24 h|6 h	10 µM	97.5474	96.2646	94.4268
BRD-K94173926	I-505056	24 h|6 h	10 µM	99.2836	96.3204	90.4617
BRD-K15600710	obatoclax	24 h|6 h	10 µM	98.2478	96.3342	93.9763
BRD-K01976263	emetine	24 h|6 h	1 nM|1 µM|10 nM|10 µM|100 nM|3 µM|500 nM	98.3451	96.3719	94.9131
BRD-A34205397	suloctidil	24 h|6 h	10 µM	97.8391	96.4138	76.3825
BRD-A71459254	cymarin	24 h|6 h	10 µM	96.7001	96.4395	95.5466
BRD-K43620258	CHEMBL-399379	24 h|6 h	10 µM|80 µM	98.9455	96.4464	94.4215
BRD-A28970875	puromycin	24 h|6 h	10 µM	98.3869	96.4768	94.4592
BRD-K85660637	BRD-K85660637	24 h|6 h	10 µM	97.731	96.4925	-666
BRD-K59469039	AG-879	24 h|6 h	10 µM|3 µM	98.4992	96.5613	93.9183
BRD-K74710236	VU-0410183-2	24 h|6 h	10 µM	97.1237	96.5793	95.9697
BRD-K64517075	heliomycin	24 h|6 h	10 µM	97.8914	96.6219	93.4123
BRD-K76674262	homoharringtonine	24 h|6 h	1 nM|1 µM|10 nM|10 µM|100 nM|3 µM|500 nM	98.5514	96.6608	95.2763
BRD-K84595254	strophanthidin	24 h|6 h	1 µM|10 µM|5 µM	97.6683	96.7143	93.0913
BRD-K05153001	BRD-K05153001	24 h|6 h	10 µM	98.2746	96.8194	75.3691
BRD-A08003242	rhodomyrtoxin-b	24 h|6 h	10 µM	98.7534	96.8442	93.9324
BRD-K69097969	VU-0418939-2	24 h|6 h	10 µM	97.6049	96.896	95.0435
BRD-K76703230	YM-155	24 h|6 h	500 nM	98.869	96.9891	83.7514
BRD-K03109492	NSC-663284	24 h|6 h	10 µM|3 µM	98.5174	97.0077	86.7495
BRD-A45333398	periplocymarin	24 h|6 h	10 µM	97.7958	97.0213	94.5789
BRD-K78385490	BRD-K78385490	24 h|6 h	10 µM	99.084	97.0733	95.4605
BRD-K28120860	KM-03949SC	24 h|6 h	10 µM	98.3795	97.1268	93.659
BRD-K40255344	tyrphostin-A9	24 h|6 h	10 µM|3 µM	98.5004	97.1536	94.6689
BRD-A98283014	calmidazolium	24 h|6 h	10 µM	99.0121	97.156	76.232
BRD-K38477985	malonoben	24 h|6 h	10 µM|3 µM	98.6167	97.2298	96.0664
BRD-A93236127	digitoxin	24 h|6 h	10 µM	97.6843	97.3081	95.8856
BRD-A26002865	verrucarin-a	24 h|6 h	10 µM	98.8193	97.3153	95.4207
BRD-A34806832	proscillaridin	24 h|6 h	10 µM|500 nM	97.8774	97.3174	96.6718
BRD-K35708212	ouabain	24 h|6 h	1 µM|10 µM	98.2307	97.4727	94.3829
BRD-K39503511	quiflapon	24 h|6 h	80 µM	99.7164	97.5045	95.8666
BRD-K14821540	FCCP	24 h|6 h	1 µM|10 µM|3 µM|500 nM	97.7587	97.5094	96.9167
BRD-K86761848	I-070759	24 h|6 h	10 µM	98.775	97.5123	96.2049
BRD-K19295594	gossypol	24 h|6 h	10 µM|500 nM	98.5885	97.5266	96.2937
BRD-K74305673	IKK-2-inhibitor-V	24 h|6 h	10 µM|3 µM	98.1846	97.5351	96.9351
BRD-K23478508	digoxin	24 h|6 h	10 µM	98.389	97.5427	95.2472
BRD-K71935468	BRD-K71935468	24 h|6 h	10 µM	99.5585	97.6127	92.7353
BRD-K80348542	cephaeline	24 h|6 h	10 µM	98.3546	97.7017	93.8366
BRD-A68930007	ouabain	24 h|6 h	10 µM	98.55	98.0989	95.3478
BRD-K92241597	tosedostat	24 h|6 h	1 µM|10 µM|3 µM|500 nM|80 µM	98.6863	98.132	97.0272
BRD-K15616905	CCCP	24 h|6 h	10 µM	99.0363	98.1482	93.6442
BRD-K55844427	BRD-K55844427	24 h|6 h	10 µM	99.5511	98.1794	89.3716
BRD-K63606607	bufalin	24 h|6 h	10 µM	99.1495	98.2203	95.9691
BRD-K80431395	triciribine	24 h|6 h	1 µM|10 µM|3 µM|500 nM	99.0521	98.3007	97.1617
BRD-K99633092	BRD-K99633092	24 h|6 h	10 µM	99.6774	98.3132	94.3444
BRD-K44432556	VU-0418946-1	24 h|6 h	10 µM	99.4991	98.3746	97.9528
BRD-A62184259	cycloheximide	24 h|6 h	10 µM	99.1795	98.3957	97.5225
BRD-K06792661	narciclasine	24 h|6 h	1 nM|1 µM|10 nM|10 µM|100 nM|3 µM|500 nM	99.1976	98.4261	97.2944
BRD-K76907295	VU-0418947-2	24 h|6 h	10 µM	99.6505	98.5028	96.7671
BRD-K35960502	niclosamide	24 h|6 h	1 µM|10 µM|100 nM|3 µM|500 nM	99.1872	98.5125	97.8247
BRD-K01614657	BRD-K01614657	24 h|6 h	10 µM	99.7061	98.6505	95.7012
BRD-K15409150	penfluridol	24 h|6 h	10 µM|30 µM	99.7209	98.751	91.227
BRD-K31706415	BRD-K31706415	24 h|6 h	10 µM	99.4842	98.8074	97.6389
BRD-K36055864	cycloheximide	24 h|6 h	1 µM|10 µM|3 µM|500 nM	99.7184	98.8136	97.0368
BRD-K16533489	I-606051	24 h|6 h	10 µM	99.6764	98.8365	97.4221
BRD-A67788537	salermide	24 h|6 h	100 µM	99.9161	98.9309	97.6795
BRD-K53932786	BRD-K53932786	24 h|6 h	10 µM	99.9171	98.9314	96.9777
BRD-K33272502	DG-041	24 h|6 h	40 µM	99.9084	98.9653	97.1027
BRD-K34363599	RJC-00245SC	24 h|6 h	10 µM	99.8097	99.2101	94.7687
BRD-A78360835	cercosporin	24 h|6 h	10 µM	99.376	99.2354	98.0171
BRD-K91370081	anisomycin	24 h|6 h	10 µM	99.7751	99.352	99.0987
BRD-K77877933	I-606061	24 h|6 h	10 µM	99.8367	99.553	98.4925
BRD-K73261812	BRD-K73261812	24 h|6 h	10 µM	99.7232	99.5551	98.6246
BRD-K03406345	azacitidine	24 h|6 h	1 µM|10 µM|3 µM|500 nM	99.946	99.6372	99.0495

## Sheet: ATC-TherapeuticClass
Input	Mapped generic	ATC code	Granular term	Granular term + 1 level up	Granular term + 2 levels up	Parent class	Perturbagen-Prediction
azacitidine	azacitidine	l01bc07	pyrimidine analogues	antineoplastic agents	antimetabolites	antineoplastic and immunomodulating agents	RA-therapeutic-SZ-Causative
bortezomib	bortezomib	l01xx32	other antineoplastic agents	antineoplastic agents	other antineoplastic agents	antineoplastic and immunomodulating agents	RA-therapeutic-SZ-Causative
clofarabine	clofarabine	l01bb06	purine analogues	antineoplastic agents	antimetabolites	antineoplastic and immunomodulating agents	RA-therapeutic-SZ-Causative
digoxin	digoxin	c01aa05	digitalis glycosides	cardiac therapy	cardiac glycosides	cardiovascular system	RA-therapeutic-SZ-Causative
ivermectin	ivermectin	d11ax22	other dermatologicals	other dermatological preparations	other dermatological preparations	dermatologicals	RA-therapeutic-SZ-Causative
tegaserod	tegaserod	a06ax06	other drugs for constipation	drugs for constipation	drugs for constipation	alimentary tract and metabolism	RA-therapeutic-SZ-Causative
auranofin	auranofin	m01cb03	gold preparations	antiinflammatory and antirheumatic products	specific antirheumatic agents	musculo-skeletal system	SZ-therapeutic-RA-Causative
dactinomycin	dactinomycin	l01da01	actinomycines	antineoplastic agents	cytotoxic antibiotics and related substances	antineoplastic and immunomodulating agents	SZ-therapeutic-RA-Causative
daunorubicin	daunorubicin	l01db02	anthracyclines and related substances	antineoplastic agents	cytotoxic antibiotics and related substances	antineoplastic and immunomodulating agents	SZ-therapeutic-RA-Causative
doxorubicin	doxorubicin	l01db01	anthracyclines and related substances	antineoplastic agents	cytotoxic antibiotics and related substances	antineoplastic and immunomodulating agents	SZ-therapeutic-RA-Causative
fludarabine	fludarabine	l01bb05	purine analogues	antineoplastic agents	antimetabolites	antineoplastic and immunomodulating agents	SZ-therapeutic-RA-Causative
gemcitabine	gemcitabine	l01bc05	pyrimidine analogues	antineoplastic agents	antimetabolites	antineoplastic and immunomodulating agents	SZ-therapeutic-RA-Causative
idarubicin	idarubicin	l01db06	anthracyclines and related substances	antineoplastic agents	cytotoxic antibiotics and related substances	antineoplastic and immunomodulating agents	SZ-therapeutic-RA-Causative
mitoxantrone	mitoxantrone	l01db07	anthracyclines and related substances	antineoplastic agents	cytotoxic antibiotics and related substances	antineoplastic and immunomodulating agents	SZ-therapeutic-RA-Causative
protriptyline	protriptyline	n06aa11	non-selective monoamine reuptake inhibitors	psychoanaleptics	antidepressants	nervous system	SZ-therapeutic-RA-Causative
ropinirole	ropinirole	n04bc04	dopamine agonists	anti-parkinson drugs	dopaminergic agents	nervous system	SZ-therapeutic-RA-Causative
sirolimus	sirolimus	l04aa10	selective immunosuppressants	immunosuppressants	immunosuppressants	antineoplastic and immunomodulating agents	SZ-therapeutic-RA-Causative
trifluoperazine	trifluoperazine	n05ab06	phenothiazines with piperazine structure	psycholeptics	antipsychotics	nervous system	SZ-therapeutic-RA-Causative

## Sheet: RA-Gene-perturbagens
RA -Gene perturbagens (gene knock down)
Inputs
Up geneset (196 features)
Down geneset (269 features)
Negatively correlated gene perturbagens are potentially "therapeutic" to RA
sum_id	pert_iname	pert_itime	pert_idose	mean_rankpt_2	mean_rankpt_4	mean_rankpt_6
CGS001-7311	UBA52	120 h|96 h	1 µL|1.5 µL|2 µL|5 µL	-99.92	-99.6777	-93.4743
CGS001-8891	EIF2B3	144 h|96 h	1 µL|1.5 µL|2 µL	-99.5573	-98.1668	-77.7458
CGS001-978	CDA	120 h|144 h|96 h	1 µL|1.5 µL|2 µL|5 µL	-99.4191	-98.0287	-79.9485
CGS001-11284	PNKP	120 h|144 h|96 h	1 µL|1.5 µL|2 µL|5 µL	-99.376	-97.8941	-93.4437
CGS001-11232	POLG2	144 h|96 h	1 µL|1.5 µL|2 µL	-98.6483	-97.868	-80.7514
CGS001-8655	DYNLL1	120 h|96 h	1 µL|1.5 µL|2 µL|5 µL	-99.5122	-97.7463	-65.1642
CGS001-55746	NUP133	120 h|144 h|96 h	1 µL|1.5 µL|2 µL|5 µL	-99.0994	-96.6933	-64.4622
CGS001-8899	PRPF4B	120 h|144 h|96 h	1 µL|1.5 µL|2 µL|5 µL	-98.1371	-96.5767	-88.788
CGS001-3735	KARS	120 h|96 h	1 µL|1.5 µL|2 µL|5 µL	-99.25	-96.5376	-89.7886
CGS001-4751	NEK2	120 h|144 h|96 h	1 µL|1.5 µL|2 µL|5 µL	-99.2897	-96.2344	-64.1563
CGS001-283450	C12ORF51	120 h|96 h	1 µL|1.5 µL|2 µL|5 µL	-99.5006	-96.103	-54.2606
CGS001-56889	TM9SF3	120 h|144 h|96 h	1 µL|1.5 µL|2 µL|5 µL	-97.4103	-95.9565	-92.907
CGS001-10284	SAP18	120 h|144 h|96 h	1 µL|1.5 µL|2 µL|5 µL	-97.4031	-95.9063	-76.3673
CGS001-25803	SPDEF	120 h|144 h|96 h	1 µL|1.5 µL|2 µL|5 µL	-97.4738	-95.6428	-90.5663
CGS001-115	ADCY9	120 h|144 h|96 h	1 µL|1.5 µL|2 µL|5 µL	-99.2198	-95.5833	-77.6349
CGS001-5810	RAD1	120 h|144 h|96 h	1 µL|1.5 µL|2 µL|5 µL	-98.021	-95.5282	-76.0087
CGS001-7157	TP53	120 h|144 h|96 h	1 µL|1.5 µL|2 µL|5 µL	-99.3585	-95.4065	-77.5452
CGS001-2260	FGFR1	120 h|144 h|96 h	1 µL|1.5 µL|2 µL|5 µL	-99.6888	-95.3352	-74.6929
CGS001-6257	RXRB	120 h|96 h	1 µL|1.5 µL|2 µL|5 µL	-97.6891	-95.2674	-90.263
CGS001-2842	GPR19	120 h|96 h	1 µL|1.5 µL|2 µL|5 µL	-99.0131	-95.2262	-85.7684
CGS001-5531	PPP4C	120 h|96 h	1 µL|1.5 µL|2 µL|5 µL	-99.6429	-94.8997	-87.8464
CGS001-1314	COPA	120 h|96 h	1 µL|1.5 µL|2 µL|5 µL	-99.8393	-94.8113	-74.173
CGS001-1611	DAP	120 h|144 h|96 h	1 µL|1.5 µL|2 µL|5 µL	-98.1482	-94.7686	-91.0068
CGS001-3300	DNAJB2	120 h|144 h|96 h	1 µL|1.5 µL|2 µL|5 µL	-95.5746	-94.7606	-87.0502
CGS001-64175	LEPRE1	120 h|96 h	1 µL|1.5 µL|2 µL|5 µL	-98.4914	-94.5081	-63.0054
CGS001-9276	COPB2	120 h|144 h|96 h	1 µL|1.5 µL|2 µL|5 µL	-95.551	-94.4025	-78.2683
CGS001-6046	BRD2	120 h|144 h|96 h	1 µL|1.5 µL|2 µL|5 µL	-98.0846	-94.2904	-76.8114
CGS001-3225	HOXC9	120 h|144 h|96 h	1 µL|1.5 µL|2 µL|5 µL	-97.8464	-93.9549	-62.6366
CGS001-7728	ZNF175	96 h	1 µL|1.5 µL|2 µL	-94.1374	-93.9082	-85.2375
CGS001-8659	ALDH4A1	120 h|96 h	1 µL|1.5 µL|2 µL|5 µL	-97.0992	-93.8496	-74.9915
CGS001-10007	GNPDA1	120 h|144 h|96 h	1 µL|1.5 µL|2 µL|5 µL	-99.489	-93.4366	-74.9173
CGS001-10939	AFG3L2	120 h|144 h|96 h	1 µL|1.5 µL|2 µL|5 µL	-97.4145	-93.4005	-62.267
CGS001-11325	DDX42	120 h|144 h|96 h	1 µL|1.5 µL|2 µL|5 µL	-96.6648	-93.2693	-72.2156
CGS001-29110	TBK1	120 h|144 h|96 h	1 µL|1.5 µL|2 µL|5 µL	-96.4509	-93.2516	-83.3536
CGS001-6584	SLC22A5	120 h|96 h	1 µL|1.5 µL|2 µL|5 µL	-98.4128	-93.2298	-89.6168
CGS001-154	ADRB2	144 h|96 h	1 µL|1.5 µL|2 µL	-98.5244	-93.2169	-62.1446
CGS001-1718	DHCR24	120 h|144 h|96 h	1 µL|1.5 µL|2 µL|5 µL	-97.5593	-93.0781	-62.0521
CGS001-8894	EIF2S2	144 h|96 h	1 µL|1.5 µL|2 µL	-98.4471	-93.0272	-74.5518
CGS001-3895	KTN1	120 h|144 h|96 h	1 µL|1.5 µL|2 µL|5 µL	-95.6512	-92.9815	-89.3466
CGS001-29103	DNAJC15	144 h|96 h	1 µL|1.5 µL|2 µL	-96.3484	-92.8739	-88.792
CGS001-55012	PPP2R3C	120 h|144 h|96 h	1 µL|1.5 µL|2 µL|5 µL	-94.7537	-92.7975	-61.865
CGS001-4552	MTRR	120 h|96 h	1 µL|1.5 µL|2 µL|5 µL	-97.6913	-92.7079	-61.8053
CGS001-4841	NONO	144 h|96 h	1 µL|1.5 µL|2 µL	-99.3047	-92.6707	-55.1946
CGS001-1975	EIF4B	120 h|144 h|96 h	1 µL|1.5 µL|2 µL|5 µL	-99.0794	-92.6666	-61.7778
CGS001-2735	GLI1	120 h|96 h	1 µL|1.5 µL|2 µL|5 µL	-94.766	-92.6209	-73.3622
CGS001-7077	TIMP2	120 h|144 h|96 h	1 µL|1.5 µL|2 µL|5 µL	-97.073	-92.5987	-61.7324
CGS001-7444	VRK2	120 h|144 h|96 h	1 µL|1.5 µL|2 µL|5 µL	-96.1458	-92.3031	-85.965
CGS001-8720	MBTPS1	120 h|144 h|96 h	1 µL|1.5 µL|2 µL|5 µL	-94.4791	-92.2831	-61.5221
CGS001-51014	TMED7	120 h|96 h	1 µL|1.5 µL|2 µL|5 µL	-97.6541	-92.2489	-83.9378
CGS001-847	CAT	120 h|144 h|96 h	1 µL|1.5 µL|2 µL|5 µL	-96.8819	-92.2079	-61.4719
CGS001-2673	GFPT1	120 h|144 h|96 h	1 µL|1.5 µL|2 µL|5 µL	-93.4718	-92.1703	-61.4469
CGS001-6938	TCF12	144 h|96 h	1 µL|1.5 µL|2 µL	-95.9634	-92.1431	-83.536
CGS001-5236	PGM1	144 h|96 h	1 µL|1.5 µL|2 µL	-98.5183	-92.0351	-61.3568
CGS001-2710	GK	120 h|96 h	1 µL|1.5 µL|2 µL|5 µL	-97.7113	-91.9322	-75.0106
CGS001-10320	IKZF1	120 h|144 h|96 h	1 µL|1.5 µL|2 µL|5 µL	-99.696	-91.8006	-61.2004
CGS001-5287	PIK3C2B	120 h|144 h|96 h	1 µL|1.5 µL|2 µL|5 µL	-98.6472	-91.7108	-73.7545
CGS001-2896	GRN	120 h|144 h|96 h	1 µL|1.5 µL|2 µL|5 µL	-95.819	-91.6251	-72.7097
CGS001-10057	ABCC5	144 h|96 h	1 µL|1.5 µL|2 µL	-94.5158	-91.5856	-75.4676
CGS001-1959	EGR2	120 h|96 h	1 µL|1.5 µL|2 µL|5 µL	-92.8474	-91.446	-86.2753
CGS001-4173	MCM4	120 h|96 h	1 µL|1.5 µL|2 µL|5 µL	-98.6222	-91.3978	-82.3648
CGS001-292	SLC25A5	120 h|96 h	1 µL|1.5 µL|2 µL|5 µL	-96.3944	-91.2861	-71.0606
CGS001-50814	NSDHL	120 h|144 h|96 h	1 µL|1.5 µL|2 µL|5 µL	-95.3782	-91.1928	-60.7952
CGS001-5910	RAP1GDS1	120 h|144 h|96 h	1 µL|1.5 µL|2 µL|5 µL	-93.6085	-91.1439	-60.7626
CGS001-30	ACAA1	120 h|144 h|96 h	1 µL|1.5 µL|2 µL|5 µL	-94.7118	-91.0549	-84.7049
CGS001-598	BCL2L1	120 h|144 h|96 h	1 µL|1.5 µL|2 µL|5 µL	-95.5882	-91.0525	-72.035
CGS001-51599	LSR	144 h|96 h	1 µL|1.5 µL|2 µL	-95.2538	-91.0326	-73.3111
CGS001-8841	HDAC3	120 h|144 h|96 h	1 µL|1.5 µL|2 µL|5 µL	-96.4736	-90.9939	-84.7697
CGS001-5831	PYCR1	144 h|96 h	1 µL|1.5 µL|2 µL	-95.9064	-90.9698	-60.6465
CGS001-3172	HNF4A	120 h|144 h|96 h	1 µL|1.5 µL|2 µL|5 µL	-94.1339	-90.8054	-74.6354
CGS001-79094	CHAC1	120 h|144 h|96 h	1 µL|1.5 µL|2 µL|5 µL	-94.0024	-90.7618	-73.4509
CGS001-10694	CCT8	120 h|144 h|96 h	1 µL|1.5 µL|2 µL|5 µL	-96.145	-90.6888	-71.8173
CGS001-3205	HOXA9	144 h|96 h	1 µL|1.5 µL|2 µL	-94.8746	-90.6479	-60.432
CGS001-644	BLVRA	120 h|144 h|96 h	1 µL|1.5 µL|2 µL|5 µL	-95.4509	-90.6293	-73.9248
CGS001-114904	C1QTNF6	144 h|96 h	1 µL|1.5 µL|2 µL	-98.3242	-90.6155	-60.4104
CGS001-1493	CTLA4	120 h|144 h|96 h	1 µL|1.5 µL|2 µL|5 µL	-96.479	-90.5475	-85.7056
CGS001-152	ADRA2C	120 h|144 h|96 h	1 µL|1.5 µL|2 µL|5 µL	-95.1731	-90.3878	-85.0525
CGS001-5869	RAB5B	96 h	1 µL|1.5 µL|2 µL	-98.2355	-90.3797	-60.2532
CGS001-51593	SRRT	120 h|96 h	1 µL|1.5 µL|2 µL|5 µL	-96.8323	-90.2984	-71.4141
CGS001-4782	NFIC	96 h	1 µL|1.5 µL|2 µL	-93.921	-90.1408	-73.9757
CGS001-1027	CDKN1B	144 h|96 h	1 µL|1.5 µL|2 µL	96.4009	90.025	60.0167
CGS001-7433	VIPR1	120 h|96 h	1 µL|1.5 µL|2 µL|5 µL	96.4053	90.2166	68.4604
CGS001-8833	GMPS	120 h|96 h	1 µL|1.5 µL|2 µL|5 µL	95.4773	90.2399	81.8498
CGS001-18	ABAT	120 h|144 h|96 h	1 µL|1.5 µL|2 µL|5 µL	93.3999	90.3397	72.4737
CGS001-94235	GNG8	120 h|96 h	1 µL|1.5 µL|2 µL|5 µL	99.5514	90.3864	80.2018
CGS001-1543	CYP1A1	120 h|96 h	1 µL|1.5 µL|2 µL|5 µL	96.91	90.4357	60.2905
CGS001-6271	S100A1	120 h|96 h	1 µL|1.5 µL|2 µL|5 µL	99.5017	90.4358	60.2906
CGS001-5478	PPIA	120 h|144 h|96 h	1 µL|1.5 µL|2 µL|5 µL	95.6103	90.5305	86.46
CGS001-51728	POLR3K	120 h|96 h	1 µL|1.5 µL|2 µL|5 µL	93.7652	90.6862	87.7824
CGS001-79837	PIP4K2C	120 h|96 h	1 µL|1.5 µL|2 µL|5 µL	96.7363	90.7944	72.8737
CGS001-2034	EPAS1	144 h|96 h	1 µL|1.5 µL|2 µL	98.6391	90.9487	66.7287
CGS001-9770	RASSF2	96 h	1 µL|1.5 µL|2 µL	93.0433	91.1153	60.7435
CGS001-221692	PHACTR1	96 h	1 µL|1.5 µL|2 µL|5 µL	98.9596	91.1361	70.9696
CGS001-2588	GALNS	120 h|96 h	1 µL|1.5 µL|2 µL|5 µL	97.2818	91.2599	68.5412
CGS001-63929	XPNPEP3	120 h|144 h|96 h	1 µL|1.5 µL|2 µL|5 µL	97.3256	91.2804	82.9776
CGS001-3551	IKBKB	120 h|144 h|96 h	1 µL|1.5 µL|2 µL|5 µL	97.1985	91.317	82.9986
CGS001-23635	SSBP2	120 h|144 h|96 h	1 µL|1.5 µL|2 µL|5 µL	92.6923	91.3339	84.2675
CGS001-50808	AK3	120 h|96 h	1 µL|1.5 µL|2 µL|5 µL	93.7978	91.3442	73.6943
CGS001-90678	LRSAM1	120 h|96 h	1 µL|1.5 µL|2 µL|5 µL	94.3556	91.3486	69.3475
CGS001-136	ADORA2B	120 h|96 h	1 µL|1.5 µL|2 µL|5 µL	95.8633	91.4815	60.9877
CGS001-3117	HLA-DQA1	120 h|96 h	1 µL|1.5 µL|2 µL|5 µL	98.8402	91.5336	61.0224
CGS001-3419	IDH3A	120 h|96 h	1 µL|1.5 µL|2 µL|5 µL	94.6893	91.634	86.0881
CGS001-5993	RFX5	120 h|144 h|96 h	1 µL|1.5 µL|2 µL|5 µL	94.4888	91.7149	68.1231
CGS001-3856	KRT8	120 h|96 h	1 µL|1.5 µL|2 µL|5 µL	96.1863	91.7265	80.0801
CGS001-6990	DYNLT3	120 h|144 h|96 h	1 µL|1.5 µL|2 µL|5 µL	96.6345	91.7928	79.8817
CGS001-55193	PBRM1	120 h|96 h	1 µL|1.5 µL|2 µL|5 µL	95.535	91.9488	80.9219
CGS001-2161	F12	120 h|144 h|96 h	1 µL|1.5 µL|2 µL|5 µL	96.2402	92.1521	86.8593
CGS001-1036	CDO1	120 h|96 h	1 µL|1.5 µL|2 µL|5 µL	93.4054	92.1664	87.6029
CGS001-7247	TSN	120 h|144 h|96 h	1 µL|1.5 µL|2 µL|5 µL	97.7386	92.3159	84.0241
CGS001-5873	RAB27A	120 h|144 h|96 h	1 µL|1.5 µL|2 µL|5 µL	97.9896	92.3414	83.9734
CGS001-5607	MAP2K5	120 h|144 h|96 h	1 µL|1.5 µL|2 µL|5 µL	95.6049	92.3584	89.3778
CGS001-8243	SMC1A	120 h|144 h|96 h	1 µL|1.5 µL|2 µL|5 µL	98.7947	92.3981	61.5987
CGS001-25801	GCA	120 h|96 h	1 µL|1.5 µL|2 µL|5 µL	98.5459	92.4663	71.8502
CGS001-3373	HYAL1	120 h|96 h	1 µL|1.5 µL|2 µL|5 µL	96.9883	92.4799	86.457
CGS001-4214	MAP3K1	120 h|96 h	1 µL|1.5 µL|2 µL|5 µL	97.035	92.4948	61.6632
CGS001-10975	UQCR11	120 h|96 h	1 µL|1.5 µL|2 µL|5 µL	98.9725	92.5166	86.6613
CGS001-4780	NFE2L2	120 h|144 h|96 h	1 µL|1.5 µL|2 µL|5 µL	95.043	92.5237	89.3622
CGS001-79080	CCDC86	144 h|96 h	1 µL|1.5 µL|2 µL	97.9755	92.5527	61.7018
CGS001-2188	FANCF	120 h|144 h|96 h	1 µL|1.5 µL|2 µL|5 µL	93.8901	92.5806	89.8629
CGS001-7554	ZNF8	120 h|96 h	1 µL|1.5 µL|2 µL|5 µL	96.3845	92.6194	90.8179
CGS001-7099	TLR4	120 h|96 h	1 µL|1.5 µL|2 µL|5 µL	95.8345	92.785	72.4271
CGS001-3308	HSPA4	120 h|144 h|96 h	1 µL|1.5 µL|2 µL|5 µL	98.5154	92.824	73.3682
CGS001-3957	LGALS2	120 h|96 h	1 µL|1.5 µL|2 µL|5 µL	95.2494	92.8293	80.3619
CGS001-1514	CTSL1	120 h|144 h|96 h	1 µL|1.5 µL|2 µL|5 µL	96.6317	93.0543	91.2297
CGS001-1677	DFFB	120 h|96 h	1 µL|1.5 µL|2 µL|5 µL	96.1458	93.3314	88.7655
CGS001-3614	IMPDH1	120 h|144 h|96 h	1 µL|1.5 µL|2 µL|5 µL	98.0135	93.6747	76.6508
CGS001-5518	PPP2R1A	144 h|96 h	1 µL|1.5 µL|2 µL	97.2942	93.7097	73.8873
CGS001-9451	EIF2AK3	120 h|144 h|96 h	1 µL|1.5 µL|2 µL|5 µL	98.8411	93.7412	90.123
CGS001-5770	PTPN1	120 h|144 h|96 h	1 µL|1.5 µL|2 µL|5 µL	99.5773	93.7703	89.4276
CGS001-7982	ST7	120 h|144 h|96 h	1 µL|1.5 µL|2 µL|5 µL	96.9201	93.9208	62.6139
CGS001-7301	TYRO3	120 h|96 h	1 µL|1.5 µL|2 µL|5 µL	95.7033	93.9438	89.6235
CGS001-8572	PDLIM4	96 h	1 µL|1.5 µL|2 µL	97.5877	94.0277	75.9176
CGS001-23429	RYBP	120 h|144 h|96 h	1 µL|1.5 µL|2 µL|5 µL	99.427	94.1227	62.7485
CGS001-1457	CSNK2A1	120 h|144 h|96 h	1 µL|1.5 µL|2 µL|5 µL	98.1382	94.2312	62.8208
CGS001-10892	MALT1	120 h|144 h|96 h	1 µL|1.5 µL|2 µL|5 µL	96.3687	94.2639	68.6002
CGS001-4801	NFYB	120 h|144 h|96 h	1 µL|1.5 µL|2 µL|5 µL	98.3128	94.379	87.7615
CGS001-4223	MEOX2	120 h|96 h	1 µL|1.5 µL|2 µL|5 µL	99.2733	94.5254	63.0169
CGS001-22887	FOXJ3	144 h|96 h	1 µL|1.5 µL|2 µL	97.141	94.7162	90.5509
CGS001-3108	HLA-DMA	120 h|96 h	1 µL|1.5 µL|2 µL|5 µL	96.9401	94.7171	90.1396
CGS001-4864	NPC1	120 h|144 h|96 h	1 µL|1.5 µL|2 µL|5 µL	97.1991	94.8697	85.807
CGS001-5979	RET	120 h|144 h|96 h	1 µL|1.5 µL|2 µL|5 µL	97.7201	95.0761	85.5031
CGS001-7088	TLE1	120 h|144 h|96 h	1 µL|1.5 µL|2 µL|5 µL	98.142	95.2405	91.2218
CGS001-10092	ARPC5	120 h|96 h	1 µL|1.5 µL|2 µL|5 µL	98.5164	95.26	81.9298
CGS001-7525	YES1	120 h|144 h|96 h	1 µL|1.5 µL|2 µL|5 µL	99.2488	95.5652	90.4789
CGS001-10962	MLLT11	120 h|144 h|96 h	1 µL|1.5 µL|2 µL|5 µL	97.7959	95.5858	63.7239
CGS001-51684	SUFU	120 h|144 h|96 h	1 µL|1.5 µL|2 µL|5 µL	98.7691	95.6526	77.2934
CGS001-4793	NFKBIB	120 h|96 h	1 µL|1.5 µL|2 µL|5 µL	98.0285	95.8253	90.6318
CGS001-1460	CSNK2B	120 h|96 h	1 µL|1.5 µL|2 µL|5 µL	98.5285	96.0806	64.0537
CGS001-28960	DCPS	144 h|96 h	1 µL|1.5 µL|2 µL	96.9924	96.4912	88.5244
CGS001-3093	UBE2K	120 h|96 h	1 µL|1.5 µL|2 µL|5 µL	99.6422	97.6438	86.5418
CGS001-3481	IGF2	120 h|96 h	1 µL|1.5 µL|2 µL|5 µL	99.5544	98.4217	96.4516

## Sheet: SZ-Gene-Perturbagens
SZ - Gene perturbagens (gene knock down)
Inputs
Up geneset (269 features)
Down geneset (196 features)
Negatively correlated compounds are potentially "therapeutic" to SZ
sum_id	pert_iname	pert_itime	pert_idose	mean_rankpt_2	mean_rankpt_4	mean_rankpt_6
CGS001-3481	IGF2	120 h|96 h	1 µL|1.5 µL|2 µL|5 µL	-99.5544	-98.4217	-96.4516
CGS001-3093	UBE2K	120 h|96 h	1 µL|1.5 µL|2 µL|5 µL	-99.6422	-97.6438	-86.5418
CGS001-28960	DCPS	144 h|96 h	1 µL|1.5 µL|2 µL	-96.9924	-96.4912	-88.5244
CGS001-1460	CSNK2B	120 h|96 h	1 µL|1.5 µL|2 µL|5 µL	-98.5285	-96.0806	-64.0537
CGS001-4793	NFKBIB	120 h|96 h	1 µL|1.5 µL|2 µL|5 µL	-98.0285	-95.8253	-90.6318
CGS001-51684	SUFU	120 h|144 h|96 h	1 µL|1.5 µL|2 µL|5 µL	-98.7691	-95.6526	-77.2934
CGS001-10962	MLLT11	120 h|144 h|96 h	1 µL|1.5 µL|2 µL|5 µL	-97.7959	-95.5858	-63.7239
CGS001-7525	YES1	120 h|144 h|96 h	1 µL|1.5 µL|2 µL|5 µL	-99.2488	-95.5652	-90.4789
CGS001-10092	ARPC5	120 h|96 h	1 µL|1.5 µL|2 µL|5 µL	-98.5164	-95.26	-81.9298
CGS001-7088	TLE1	120 h|144 h|96 h	1 µL|1.5 µL|2 µL|5 µL	-98.142	-95.2405	-91.2218
CGS001-5979	RET	120 h|144 h|96 h	1 µL|1.5 µL|2 µL|5 µL	-97.7201	-95.0761	-85.5031
CGS001-4864	NPC1	120 h|144 h|96 h	1 µL|1.5 µL|2 µL|5 µL	-97.1991	-94.8697	-85.807
CGS001-3108	HLA-DMA	120 h|96 h	1 µL|1.5 µL|2 µL|5 µL	-96.9401	-94.7171	-90.1396
CGS001-22887	FOXJ3	144 h|96 h	1 µL|1.5 µL|2 µL	-97.141	-94.7162	-90.5509
CGS001-4223	MEOX2	120 h|96 h	1 µL|1.5 µL|2 µL|5 µL	-99.2733	-94.5254	-63.0169
CGS001-4801	NFYB	120 h|144 h|96 h	1 µL|1.5 µL|2 µL|5 µL	-98.3128	-94.379	-87.7615
CGS001-10892	MALT1	120 h|144 h|96 h	1 µL|1.5 µL|2 µL|5 µL	-96.3687	-94.2639	-68.6002
CGS001-1457	CSNK2A1	120 h|144 h|96 h	1 µL|1.5 µL|2 µL|5 µL	-98.1382	-94.2312	-62.8208
CGS001-23429	RYBP	120 h|144 h|96 h	1 µL|1.5 µL|2 µL|5 µL	-99.427	-94.1227	-62.7485
CGS001-8572	PDLIM4	96 h	1 µL|1.5 µL|2 µL	-97.5877	-94.0277	-75.9176
CGS001-7301	TYRO3	120 h|96 h	1 µL|1.5 µL|2 µL|5 µL	-95.7033	-93.9438	-89.6235
CGS001-7982	ST7	120 h|144 h|96 h	1 µL|1.5 µL|2 µL|5 µL	-96.9201	-93.9208	-62.6139
CGS001-5770	PTPN1	120 h|144 h|96 h	1 µL|1.5 µL|2 µL|5 µL	-99.5773	-93.7703	-89.4276
CGS001-9451	EIF2AK3	120 h|144 h|96 h	1 µL|1.5 µL|2 µL|5 µL	-98.8411	-93.7412	-90.123
CGS001-5518	PPP2R1A	144 h|96 h	1 µL|1.5 µL|2 µL	-97.2942	-93.7097	-73.8873
CGS001-3614	IMPDH1	120 h|144 h|96 h	1 µL|1.5 µL|2 µL|5 µL	-98.0135	-93.6747	-76.6508
CGS001-1677	DFFB	120 h|96 h	1 µL|1.5 µL|2 µL|5 µL	-96.1458	-93.3314	-88.7655
CGS001-1514	CTSL1	120 h|144 h|96 h	1 µL|1.5 µL|2 µL|5 µL	-96.6317	-93.0543	-91.2297
CGS001-3957	LGALS2	120 h|96 h	1 µL|1.5 µL|2 µL|5 µL	-95.2494	-92.8293	-80.3619
CGS001-3308	HSPA4	120 h|144 h|96 h	1 µL|1.5 µL|2 µL|5 µL	-98.5154	-92.824	-73.3682
CGS001-7099	TLR4	120 h|96 h	1 µL|1.5 µL|2 µL|5 µL	-95.8345	-92.785	-72.4271
CGS001-7554	ZNF8	120 h|96 h	1 µL|1.5 µL|2 µL|5 µL	-96.3845	-92.6194	-90.8179
CGS001-2188	FANCF	120 h|144 h|96 h	1 µL|1.5 µL|2 µL|5 µL	-93.8901	-92.5806	-89.8629
CGS001-79080	CCDC86	144 h|96 h	1 µL|1.5 µL|2 µL	-97.9755	-92.5527	-61.7018
CGS001-4780	NFE2L2	120 h|144 h|96 h	1 µL|1.5 µL|2 µL|5 µL	-95.0429	-92.5237	-89.3622
CGS001-10975	UQCR11	120 h|96 h	1 µL|1.5 µL|2 µL|5 µL	-98.9725	-92.5166	-86.6613
CGS001-4214	MAP3K1	120 h|96 h	1 µL|1.5 µL|2 µL|5 µL	-97.035	-92.4948	-61.6632
CGS001-3373	HYAL1	120 h|96 h	1 µL|1.5 µL|2 µL|5 µL	-96.9883	-92.4799	-86.457
CGS001-25801	GCA	120 h|96 h	1 µL|1.5 µL|2 µL|5 µL	-98.5459	-92.4663	-71.8502
CGS001-8243	SMC1A	120 h|144 h|96 h	1 µL|1.5 µL|2 µL|5 µL	-98.7947	-92.3981	-61.5987
CGS001-5607	MAP2K5	120 h|144 h|96 h	1 µL|1.5 µL|2 µL|5 µL	-95.6049	-92.3584	-89.3778
CGS001-5873	RAB27A	120 h|144 h|96 h	1 µL|1.5 µL|2 µL|5 µL	-97.9896	-92.3414	-83.9734
CGS001-7247	TSN	120 h|144 h|96 h	1 µL|1.5 µL|2 µL|5 µL	-97.7386	-92.3159	-84.0241
CGS001-1036	CDO1	120 h|96 h	1 µL|1.5 µL|2 µL|5 µL	-93.4054	-92.1664	-87.6029
CGS001-2161	F12	120 h|144 h|96 h	1 µL|1.5 µL|2 µL|5 µL	-96.2402	-92.1521	-86.8593
CGS001-55193	PBRM1	120 h|96 h	1 µL|1.5 µL|2 µL|5 µL	-95.5351	-91.9488	-80.9219
CGS001-6990	DYNLT3	120 h|144 h|96 h	1 µL|1.5 µL|2 µL|5 µL	-96.6345	-91.7928	-79.8817
CGS001-3856	KRT8	120 h|96 h	1 µL|1.5 µL|2 µL|5 µL	-96.1863	-91.7265	-80.0801
CGS001-5993	RFX5	120 h|144 h|96 h	1 µL|1.5 µL|2 µL|5 µL	-94.4888	-91.7149	-68.1231
CGS001-3419	IDH3A	120 h|96 h	1 µL|1.5 µL|2 µL|5 µL	-94.6893	-91.634	-86.0881
CGS001-3117	HLA-DQA1	120 h|96 h	1 µL|1.5 µL|2 µL|5 µL	-98.8402	-91.5336	-61.0224
CGS001-136	ADORA2B	120 h|96 h	1 µL|1.5 µL|2 µL|5 µL	-95.8633	-91.4815	-60.9877
CGS001-90678	LRSAM1	120 h|96 h	1 µL|1.5 µL|2 µL|5 µL	-94.3556	-91.3486	-69.3475
CGS001-50808	AK3	120 h|96 h	1 µL|1.5 µL|2 µL|5 µL	-93.7978	-91.3442	-73.6943
CGS001-23635	SSBP2	120 h|144 h|96 h	1 µL|1.5 µL|2 µL|5 µL	-92.6923	-91.3339	-84.2675
CGS001-3551	IKBKB	120 h|144 h|96 h	1 µL|1.5 µL|2 µL|5 µL	-97.1985	-91.317	-82.9986
CGS001-63929	XPNPEP3	120 h|144 h|96 h	1 µL|1.5 µL|2 µL|5 µL	-97.3256	-91.2804	-82.9776
CGS001-2588	GALNS	120 h|96 h	1 µL|1.5 µL|2 µL|5 µL	-97.2817	-91.2599	-68.5412
CGS001-221692	PHACTR1	96 h	1 µL|1.5 µL|2 µL|5 µL	-98.9596	-91.1361	-70.9695
CGS001-9770	RASSF2	96 h	1 µL|1.5 µL|2 µL	-93.0433	-91.1153	-60.7435
CGS001-2034	EPAS1	144 h|96 h	1 µL|1.5 µL|2 µL	-98.6391	-90.9487	-66.7287
CGS001-79837	PIP4K2C	120 h|96 h	1 µL|1.5 µL|2 µL|5 µL	-96.7362	-90.7944	-72.8737
CGS001-51728	POLR3K	120 h|96 h	1 µL|1.5 µL|2 µL|5 µL	-93.7652	-90.6862	-87.7824
CGS001-5478	PPIA	120 h|144 h|96 h	1 µL|1.5 µL|2 µL|5 µL	-95.6103	-90.5305	-86.46
CGS001-6271	S100A1	120 h|96 h	1 µL|1.5 µL|2 µL|5 µL	-99.5017	-90.4358	-60.2906
CGS001-1543	CYP1A1	120 h|96 h	1 µL|1.5 µL|2 µL|5 µL	-96.91	-90.4357	-60.2905
CGS001-94235	GNG8	120 h|96 h	1 µL|1.5 µL|2 µL|5 µL	-99.5514	-90.3864	-80.2018
CGS001-18	ABAT	120 h|144 h|96 h	1 µL|1.5 µL|2 µL|5 µL	-93.3999	-90.3397	-72.4737
CGS001-8833	GMPS	120 h|96 h	1 µL|1.5 µL|2 µL|5 µL	-95.4773	-90.2399	-81.8498
CGS001-7433	VIPR1	120 h|96 h	1 µL|1.5 µL|2 µL|5 µL	-96.4053	-90.2166	-68.4604
CGS001-1027	CDKN1B	144 h|96 h	1 µL|1.5 µL|2 µL	-96.4009	-90.025	-60.0167
CGS001-4782	NFIC	96 h	1 µL|1.5 µL|2 µL	93.921	90.1408	73.9757
CGS001-51593	SRRT	120 h|96 h	1 µL|1.5 µL|2 µL|5 µL	96.8323	90.2984	71.4141
CGS001-5869	RAB5B	96 h	1 µL|1.5 µL|2 µL	98.2355	90.3797	60.2532
CGS001-152	ADRA2C	120 h|144 h|96 h	1 µL|1.5 µL|2 µL|5 µL	95.1731	90.3878	85.0525
CGS001-1493	CTLA4	120 h|144 h|96 h	1 µL|1.5 µL|2 µL|5 µL	96.479	90.5475	85.7056
CGS001-114904	C1QTNF6	144 h|96 h	1 µL|1.5 µL|2 µL	98.3242	90.6155	60.4104
CGS001-644	BLVRA	120 h|144 h|96 h	1 µL|1.5 µL|2 µL|5 µL	95.4509	90.6293	73.9248
CGS001-3205	HOXA9	144 h|96 h	1 µL|1.5 µL|2 µL	94.8746	90.6479	60.432
CGS001-10694	CCT8	120 h|144 h|96 h	1 µL|1.5 µL|2 µL|5 µL	96.145	90.6888	71.8173
CGS001-79094	CHAC1	120 h|144 h|96 h	1 µL|1.5 µL|2 µL|5 µL	94.0024	90.7618	73.4509
CGS001-3172	HNF4A	120 h|144 h|96 h	1 µL|1.5 µL|2 µL|5 µL	94.1339	90.8054	74.6354
CGS001-5831	PYCR1	144 h|96 h	1 µL|1.5 µL|2 µL	95.9064	90.9698	60.6465
CGS001-8841	HDAC3	120 h|144 h|96 h	1 µL|1.5 µL|2 µL|5 µL	96.4736	90.9939	84.7697
CGS001-51599	LSR	144 h|96 h	1 µL|1.5 µL|2 µL	95.2538	91.0326	73.3111
CGS001-598	BCL2L1	120 h|144 h|96 h	1 µL|1.5 µL|2 µL|5 µL	95.5882	91.0525	72.035
CGS001-30	ACAA1	120 h|144 h|96 h	1 µL|1.5 µL|2 µL|5 µL	94.7118	91.0549	84.7049
CGS001-5910	RAP1GDS1	120 h|144 h|96 h	1 µL|1.5 µL|2 µL|5 µL	93.6085	91.1439	60.7626
CGS001-50814	NSDHL	120 h|144 h|96 h	1 µL|1.5 µL|2 µL|5 µL	95.3782	91.1928	60.7952
CGS001-292	SLC25A5	120 h|96 h	1 µL|1.5 µL|2 µL|5 µL	96.3944	91.2861	71.0606
CGS001-4173	MCM4	120 h|96 h	1 µL|1.5 µL|2 µL|5 µL	98.6222	91.3978	82.3648
CGS001-1959	EGR2	120 h|96 h	1 µL|1.5 µL|2 µL|5 µL	92.8474	91.446	86.2753
CGS001-10057	ABCC5	144 h|96 h	1 µL|1.5 µL|2 µL	94.5158	91.5856	75.4676
CGS001-2896	GRN	120 h|144 h|96 h	1 µL|1.5 µL|2 µL|5 µL	95.819	91.6251	72.7097
CGS001-5287	PIK3C2B	120 h|144 h|96 h	1 µL|1.5 µL|2 µL|5 µL	98.6472	91.7108	73.7545
CGS001-10320	IKZF1	120 h|144 h|96 h	1 µL|1.5 µL|2 µL|5 µL	99.696	91.8006	61.2004
CGS001-2710	GK	120 h|96 h	1 µL|1.5 µL|2 µL|5 µL	97.7113	91.9322	75.0106
CGS001-5236	PGM1	144 h|96 h	1 µL|1.5 µL|2 µL	98.5183	92.0351	61.3568
CGS001-6938	TCF12	144 h|96 h	1 µL|1.5 µL|2 µL	95.9634	92.1431	83.536
CGS001-2673	GFPT1	120 h|144 h|96 h	1 µL|1.5 µL|2 µL|5 µL	93.4718	92.1703	61.4469
CGS001-847	CAT	120 h|144 h|96 h	1 µL|1.5 µL|2 µL|5 µL	96.8819	92.2079	61.4719
CGS001-51014	TMED7	120 h|96 h	1 µL|1.5 µL|2 µL|5 µL	97.6541	92.2489	83.9378
CGS001-8720	MBTPS1	120 h|144 h|96 h	1 µL|1.5 µL|2 µL|5 µL	94.4791	92.2831	61.5221
CGS001-7444	VRK2	120 h|144 h|96 h	1 µL|1.5 µL|2 µL|5 µL	96.1458	92.3031	85.965
CGS001-7077	TIMP2	120 h|144 h|96 h	1 µL|1.5 µL|2 µL|5 µL	97.073	92.5987	61.7324
CGS001-2735	GLI1	120 h|96 h	1 µL|1.5 µL|2 µL|5 µL	94.766	92.6209	73.3622
CGS001-1975	EIF4B	120 h|144 h|96 h	1 µL|1.5 µL|2 µL|5 µL	99.0795	92.6666	61.7778
CGS001-4841	NONO	144 h|96 h	1 µL|1.5 µL|2 µL	99.3047	92.6707	55.1946
CGS001-4552	MTRR	120 h|96 h	1 µL|1.5 µL|2 µL|5 µL	97.6913	92.7079	61.8053
CGS001-55012	PPP2R3C	120 h|144 h|96 h	1 µL|1.5 µL|2 µL|5 µL	94.7537	92.7975	61.865
CGS001-29103	DNAJC15	144 h|96 h	1 µL|1.5 µL|2 µL	96.3484	92.8739	88.792
CGS001-3895	KTN1	120 h|144 h|96 h	1 µL|1.5 µL|2 µL|5 µL	95.6512	92.9815	89.3466
CGS001-8894	EIF2S2	144 h|96 h	1 µL|1.5 µL|2 µL	98.4471	93.0272	74.5518
CGS001-1718	DHCR24	120 h|144 h|96 h	1 µL|1.5 µL|2 µL|5 µL	97.5593	93.0781	62.0521
CGS001-154	ADRB2	144 h|96 h	1 µL|1.5 µL|2 µL	98.5244	93.2169	62.1446
CGS001-6584	SLC22A5	120 h|96 h	1 µL|1.5 µL|2 µL|5 µL	98.4128	93.2298	89.6168
CGS001-29110	TBK1	120 h|144 h|96 h	1 µL|1.5 µL|2 µL|5 µL	96.4509	93.2516	83.3536
CGS001-11325	DDX42	120 h|144 h|96 h	1 µL|1.5 µL|2 µL|5 µL	96.6648	93.2693	72.2156
CGS001-10939	AFG3L2	120 h|144 h|96 h	1 µL|1.5 µL|2 µL|5 µL	97.4145	93.4005	62.267
CGS001-10007	GNPDA1	120 h|144 h|96 h	1 µL|1.5 µL|2 µL|5 µL	99.489	93.4366	74.9173
CGS001-8659	ALDH4A1	120 h|96 h	1 µL|1.5 µL|2 µL|5 µL	97.0992	93.8496	74.9915
CGS001-7728	ZNF175	96 h	1 µL|1.5 µL|2 µL	94.1374	93.9082	85.2375
CGS001-3225	HOXC9	120 h|144 h|96 h	1 µL|1.5 µL|2 µL|5 µL	97.8464	93.9549	62.6366
CGS001-6046	BRD2	120 h|144 h|96 h	1 µL|1.5 µL|2 µL|5 µL	98.0846	94.2904	76.8114
CGS001-9276	COPB2	120 h|144 h|96 h	1 µL|1.5 µL|2 µL|5 µL	95.551	94.4025	78.2683
CGS001-64175	LEPRE1	120 h|96 h	1 µL|1.5 µL|2 µL|5 µL	98.4914	94.5081	63.0054
CGS001-3300	DNAJB2	120 h|144 h|96 h	1 µL|1.5 µL|2 µL|5 µL	95.5746	94.7606	87.0502
CGS001-1611	DAP	120 h|144 h|96 h	1 µL|1.5 µL|2 µL|5 µL	98.1482	94.7686	91.0068
CGS001-1314	COPA	120 h|96 h	1 µL|1.5 µL|2 µL|5 µL	99.8393	94.8113	74.173
CGS001-5531	PPP4C	120 h|96 h	1 µL|1.5 µL|2 µL|5 µL	99.6429	94.8997	87.8464
CGS001-2842	GPR19	120 h|96 h	1 µL|1.5 µL|2 µL|5 µL	99.0131	95.2262	85.7684
CGS001-6257	RXRB	120 h|96 h	1 µL|1.5 µL|2 µL|5 µL	97.6891	95.2674	90.263
CGS001-2260	FGFR1	120 h|144 h|96 h	1 µL|1.5 µL|2 µL|5 µL	99.6888	95.3352	74.6929
CGS001-7157	TP53	120 h|144 h|96 h	1 µL|1.5 µL|2 µL|5 µL	99.3585	95.4065	77.5452
CGS001-5810	RAD1	120 h|144 h|96 h	1 µL|1.5 µL|2 µL|5 µL	98.021	95.5282	76.0087
CGS001-115	ADCY9	120 h|144 h|96 h	1 µL|1.5 µL|2 µL|5 µL	99.2198	95.5833	77.6349
CGS001-25803	SPDEF	120 h|144 h|96 h	1 µL|1.5 µL|2 µL|5 µL	97.4738	95.6428	90.5663
CGS001-10284	SAP18	120 h|144 h|96 h	1 µL|1.5 µL|2 µL|5 µL	97.4031	95.9063	76.3673
CGS001-56889	TM9SF3	120 h|144 h|96 h	1 µL|1.5 µL|2 µL|5 µL	97.4103	95.9565	92.907
CGS001-283450	C12ORF51	120 h|96 h	1 µL|1.5 µL|2 µL|5 µL	99.5006	96.103	54.2606
CGS001-4751	NEK2	120 h|144 h|96 h	1 µL|1.5 µL|2 µL|5 µL	99.2897	96.2344	64.1563
CGS001-3735	KARS	120 h|96 h	1 µL|1.5 µL|2 µL|5 µL	99.25	96.5376	89.7885
CGS001-8899	PRPF4B	120 h|144 h|96 h	1 µL|1.5 µL|2 µL|5 µL	98.1371	96.5767	88.788
CGS001-55746	NUP133	120 h|144 h|96 h	1 µL|1.5 µL|2 µL|5 µL	99.0994	96.6933	64.4622
CGS001-8655	DYNLL1	120 h|96 h	1 µL|1.5 µL|2 µL|5 µL	99.5122	97.7463	65.1642
CGS001-11232	POLG2	144 h|96 h	1 µL|1.5 µL|2 µL	98.6483	97.868	80.7514
CGS001-11284	PNKP	120 h|144 h|96 h	1 µL|1.5 µL|2 µL|5 µL	99.376	97.8941	93.4437
CGS001-978	CDA	120 h|144 h|96 h	1 µL|1.5 µL|2 µL|5 µL	99.4191	98.0287	79.9485
CGS001-8891	EIF2B3	144 h|96 h	1 µL|1.5 µL|2 µL	99.5573	98.1668	77.7458
CGS001-7311	UBA52	120 h|96 h	1 µL|1.5 µL|2 µL|5 µL	99.92	99.6777	93.4743

## Sheet: Perturbagen Comparison
Perturbagen comparison							77 common elements in "SZ-Therap" and "RA-Causative":	157 common elements in "RA-therap" and "SZ-Causative":		Gene knockdown comparison						79 common elements in "RA-KD-Therapeuti" and "SZ-KD-Causative":	71 common elements in "SZ-KD-Therap" and "RA-KD-Causative":
							daunorubicin	azacitidine								UBA52	IGF2
							dactinomycin	BRD-K73261812								EIF2B3	UBE2K
							triptolide	I-606061								CDA	DCPS
							ER-27319	anisomycin								PNKP	CSNK2B
							doxorubicin	cercosporin								POLG2	NFKBIB
							pidorubicine	RJC-00245SC								DYNLL1	SUFU
							chromomycin-a3	DG-041								NUP133	MLLT11
							pirarubicin	BRD-K53932786								PRPF4B	YES1
							selumetinib	salermide								KARS	ARPC5
							BRD-K85853281	I-606051								NEK2	TLE1
							BRD-K81814927	cycloheximide								C12ORF51	RET
							trifluoperazine	BRD-K31706415								TM9SF3	NPC1
							sirolimus	penfluridol								SAP18	HLA-DMA
							AT-7519	BRD-K01614657								SPDEF	FOXJ3
							idarubicin	niclosamide								ADCY9	MEOX2
							TWS-119	VU-0418947-2								RAD1	NFYB
							mitoxantrone	narciclasine								TP53	MALT1
							BRD-K67778494	VU-0418946-1								FGFR1	CSNK2A1
							camptothecin	BRD-K99633092								RXRB	RYBP
							alvocidib	triciribine								GPR19	PDLIM4
							WZ-3105	bufalin								PPP4C	TYRO3
							SN-38	BRD-K55844427								COPA	ST7
							VER-155008	CCCP								DAP	PTPN1
							BRD-K35046132	tosedostat								DNAJB2	EIF2AK3
							PIK-75	ouabain								LEPRE1	PPP2R1A
							A-443644	cephaeline								COPB2	IMPDH1
							U-0126	BRD-K71935468								BRD2	DFFB
							fostamatinib	digoxin								HOXC9	CTSL1
							BRD-K90999434	IKK-2-inhibitor-V								ZNF175	LGALS2
							AS-605240	gossypol								ALDH4A1	HSPA4
							5-iodotubercidin	I-070759								GNPDA1	TLR4
							JAS07-006	FCCP								AFG3L2	ZNF8
							curcumin	quiflapon								DDX42	FANCF
							chaetocin	proscillaridin								TBK1	CCDC86
							BRD-A47832959	verrucarin-a								SLC22A5	NFE2L2
							PF-562271	digitoxin								ADRB2	UQCR11
							benzylpenicillin	malonoben								DHCR24	MAP3K1
							PD-98059	calmidazolium								EIF2S2	HYAL1
							phenolphthalein	tyrphostin-A9								KTN1	GCA
							erismodegib	KM-03949SC								DNAJC15	SMC1A
							homatropine	BRD-K78385490								PPP2R3C	MAP2K5
							ropinirole	periplocymarin								MTRR	RAB27A
							MD-040	NSC-663284								NONO	TSN
							AS-601245	YM-155								EIF4B	CDO1
							protriptyline	VU-0418939-2								GLI1	F12
							fludarabine	rhodomyrtoxin-b								TIMP2	PBRM1
							saracatinib	BRD-K05153001								VRK2	DYNLT3
							BRD-K01896723	strophanthidin								MBTPS1	KRT8
							tozasertib	homoharringtonine								TMED7	RFX5
							PD-0325901	heliomycin								CAT	IDH3A
							PJ-34	VU-0410183-2								GFPT1	HLA-DQA1
							gemcitabine	AG-879								TCF12	ADORA2B
							lestaurtinib	BRD-K85660637								PGM1	LRSAM1
							ZG-10	puromycin								GK	AK3
							BRD-K77681376	CHEMBL-399379								IKZF1	SSBP2
							auranofin	cymarin								PIK3C2B	IKBKB
							KM-00927	suloctidil								GRN	XPNPEP3
							BRD-K92158425	emetine								ABCC5	GALNS
							BRD-K75081836	obatoclax								EGR2	PHACTR1
							BRD-K83694683	I-505056								MCM4	RASSF2
							BRD-K92981876	BRD-K08448573								SLC25A5	EPAS1
							isoliquiritigenin	cinobufagin								NSDHL	PIP4K2C
							evodiamine	quinoclamine								RAP1GDS1	POLR3K
							MEK1-2-inhibitor	BRD-K95196255								ACAA1	PPIA
							16,16-dimethylprostaglandin-e2	artesunate								BCL2L1	S100A1
							KIN001-055	bithionol								LSR	CYP1A1
							PP-2	kinetin-riboside								HDAC3	GNG8
							pepstatin	cyclosporin-a								PYCR1	ABAT
							7b-cis	tunicamycin								HNF4A	GMPS
							KIN001-220	PAC-1								CHAC1	VIPR1
							BRD-K42687792	BRD-A47816767								CCT8	CDKN1B
							mitomycin-c	ivermectin								HOXA9
							Ro-04-6790	BRD-K20109053								BLVRA
							mosapride	XL-147								C1QTNF6
							SB-431542	BRD-K73610817								CTLA4
							GDC-0879	BRD-K19499941								ADRA2C
							BRD-K26304855	BRD-K37940862								RAB5B
								prostratin								SRRT
								selamectin								NFIC
								SA-1478088
								CGK-733
								VU-0418934-2
								rottlerin
								STK-397047
								TW-37
								BRD-K65955264
								KO-143
								tegaserod
								BRD-K60870698
								BRD-K62459624
								BRD-K63770300
								BRD-K68313733
								digitoxigenin
								thapsigargin
								BRD-K41925105
								LDN-193189
								BRD-K86574132
								BRD-K84421793
								brefeldin-a
								pyrvinium-pamoate
								vanoxerine
								BRD-K41652870
								helveticoside
								BRD-K77547920
								AG-592
								BRD-K80786583
								QL-XII-47
								ursolic-acid
								CD-437
								BRD-K83194053
								ST-4029573
								cucurbitacin-i
								MLN-2238
								BRD-K61776140
								BRD-K70771662
								BRD-K62169556
								BRD-K81795824
								PD-198306
								CAY-10618
								BRD-K19166598
								BRD-K92317137
								GW-405833
								MG-132
								F-1566-0341
								BRD-K78062244
								BRD-A24021119
								BRD-K32896438
								nonoxynol-9
								hyperforin
								RS-17053
								BRD-A54632525
								CGP-71683
								BRD-K94991378
								BRD-K28916077
								lonidamine
								BRD-K19624190
								AKT-inhibitor-IV
								z-leu3-VS
								K784-3187
								BRD-K21773564
								ZK-164015
								QL-X-138
								BRD-K08307026
								BRD-K23319301
								5-nonyloxytryptamine
								BRD-K04534322
								clofarabine
								CD-1530
								BRD-K73155123
								BRD-K44732214
								BRD-K36087356
								BAX-channel-blocker
								bortezomib
								BRD-K58214070
								oligomycin-a
								BRD-K28934562
								phorbol-12-myristate-13-acetate
